# Supplementary material for: Effects of chronic exposure to arsenic on the fecal carriage of antibiotic-resistant Escherichia coli among people in rural Bangladesh
Source: PLoS Pathog. 2022 Dec 8;18(12):e1010952. doi: 10.1371/journal.ppat.1010952 (PMC9731454; doi:10.1371/journal.ppat.1010952)
Supplement: S1 Data — (XLSX) [file ppat.1010952.s004.xlsx]

## Sheet: Colony Count
Sample_ID	Location	Sample_Type	Total E.coli	CipR E. coli	3GCR E. coli	logTotal E. coli	logCipR E. coli	log3GCR E. coli
RH-001	Hajiganj	WU	21	0	1	1.32222	.	0
RH-002	Hajiganj	WU	35	11	1	1.54407	1.04139	0		WU=Water
RH-003	Hajiganj	WU	130	120	10	2.11394	2.07918	1		CS= Child stool
RH-004	Hajiganj	WU	9	0	0	0.954243	.	.		MS= Mother stool
RH-005	Hajiganj	WU	0	0	0	.	.	.
RH-006	Hajiganj	WU	72	3	39	1.85733	0.477121	1.59106		Highlighted rows represent samples with no E. coli detected
RH-007	Hajiganj	WU	0	0	0	.	.	.
RH-008	Hajiganj	WU	500	7	0	2.69897	0.845098	.		CipR=Ciprofloxacin resistant
RH-009	Hajiganj	WU	100	45	33	2	1.65321	1.51851		3GCR=Third-generation Cephalosporin resistant
RH-011	Hajiganj	WU	0	0	0	.	.	.
RH-012	Hajiganj	WU	0	0	0	.	.	.
RH-013	Hajiganj	WU	34	1	0	1.53148	0	.
RH-014	Hajiganj	WU	0	0	0	.	.	.
RH-015	Hajiganj	WU	0	0	0	.	.	.
RH-016	Hajiganj	WU	0	0	0	.	.	.
RH-017	Hajiganj	WU	5	0	0	0.69897	.	.
RH-018	Hajiganj	WU	165	0	12	2.21748	.	1.07918
RH-019	Hajiganj	WU	0	0	0	.	.	.
RH-020	Hajiganj	WU	260	13	10	2.41497	1.11394	1
RH-021	Hajiganj	WU	0	0	0	.	.	.
RH-022	Hajiganj	WU	105	0	0	2.02119	.	.
RH-023	Hajiganj	WU	34	5	13	1.53148	0.69897	1.11394
RH-024	Hajiganj	WU	123	0	2	2.0899	.	0.30103
RH-025	Hajiganj	WU	3	4	0	0.477121	0.60206	.
RH-026	Hajiganj	WU	4	2	3	0.60206	0.30103	0.477121
RH-027	Hajiganj	WU	0	0	0	.	.	.
RH-028	Hajiganj	WU	5	0	0	0.69897	.	.
RH-029	Hajiganj	WU	5	0	0	0.69897	.	.
RH-030	Hajiganj	WU	4	0	0	0.60206	.	.
RH-031	Hajiganj	WU	41	2	0	1.61278	0.30103	.
RH-032	Hajiganj	WU	1500	11	0	3.17609	1.04139	.
RH-033	Hajiganj	WU	0	5	0	.	0.69897	.
RH-034	Hajiganj	WU	0	1	0	.	0	.
RH-035	Hajiganj	WU	200	0	0	2.30103	.	.
RH-036	Hajiganj	WU	0	0	0	.	.	.
RH-037	Hajiganj	WU	0	0	0	.	.	.
RH-038	Hajiganj	WU	2	0	2	.	.	0.30103
RH-039	Hajiganj	WU	0	0	0	.	.	.
RH-040	Hajiganj	WU	8	0	0	0.90309	.	.
RH-041	Hajiganj	WU	4	0	0	0.60206	.	.
RH-042	Hajiganj	WU	60	94	0	1.77815	1.97313	.
RH-043	Hajiganj	WU	0	0	0	.	.	.
RH-044	Hajiganj	WU	30	17	2	1.47712	1.23045	0.30103
RH-045	Hajiganj	WU	50	26	48	1.69897	1.41497	1.68124
RH-046	Hajiganj	WU	0	0	0	.	.	.
RH-047	Hajiganj	WU	4	0	0	0.60206	.	.
RH-048	Hajiganj	WU	77	8	3	1.88649	0.90309	0.477121
RH-049	Hajiganj	WU	0	0	0	.	.	.
RH-050	Hajiganj	WU	1	4	0	0	0.60206	.
RH-052	Hajiganj	WU	63	0	6	1.79934	.	0.778151
RM-052	Matlab	WU	2	0	0	0.30103	.	.
RM-053	Matlab	WU	2	0	2	0.30103	.	0.30103
RM-054	Matlab	WU	2	0	0	0.30103	.	.
RM-055	Matlab	WU	1600	0	560	3.20412	.	2.74819
RM-056	Matlab	WU	1	0	0	0	.	.
RM-057	Matlab	WU	0	0	0	.	.	.
RM-058	Matlab	WU	30	4	6	1.47712	0.60206	0.778151
RM-059	Matlab	WU	0	0	0	.	.	.
RM-060	Matlab	WU	10	0	20	1	.	1.30103
RM-061	Matlab	WU	2	0	0	0.30103	.	.
RM-062	Matlab	WU	0	0	0	.	.	.
RM-063	Matlab	WU	1	0	0	0	.	.
RM-064	Matlab	WU	1	0	0	0	.	.
RM-065	Matlab	WU	230	57	40	2.36173	1.75588	1.60206
RM-067	Matlab	WU	0	0	0	.	.	.
RM-068	Matlab	WU	0	0	0	.	.	.
RM-069	Matlab	WU	22	26	6	1.34242	1.41497	0.778151
RM-070	Matlab	WU	0	0	0	.	.	.
RM-071	Matlab	WU	2	0	0	0.30103	.	.
RM-072	Matlab	WU	0	0	0	.	.	.
RM-073	Matlab	WU	3	2	0	0.477121	0.30103	.
RM-074	Matlab	WU	8	0	0	0.90309	.	.
RM-075	Matlab	WU	0	0	0	.	.	.
RM-076	Matlab	WU	0	0	0	.	.	.
RM-077	Matlab	WU	0	0	0	.	.	.
RM-078	Matlab	WU	0	0	0	.	.	.
RM-080	Matlab	WU	11	1	2	1.04139	0	0.30103
RM-081	Matlab	WU	0	0	0	.	.	.
RM-082	Matlab	WU	0	0	0	.	.	.
RM-084	Matlab	WU	0	0	0	.	.	.
RM-085	Matlab	WU	0	0	0	.	.	.
RM-087	Matlab	WU	2	0	0	0.30103	.	.
RM-088	Matlab	WU	120	8	14	2.07918	0.90309	1.14613
RM-089	Matlab	WU	3	0	0	0.477121	.	.
RM-090	Matlab	WU	1	1	0	0	0	.
RM-091	Matlab	WU	0	0	0	.	.	.
RM-092	Matlab	WU	0	0	0	.	.	.
RM-093	Matlab	WU	4	0	0	0.60206	.	.
RM-094	Matlab	WU	3	0	0	0.477121	.	.
RM-096	Matlab	WU	1	0	0	0	.	.
RM-097	Matlab	WU	9	0	0	0.954243	.	.
RM-103	Matlab	WU	1	0	1	0	.	0
RM-104	Matlab	WU	0	0	0	.	.	.
RM-105	Matlab	WU	0	0	0	.	.	.
RM-106	Matlab	WU	0	0	0	.	.	.
RM-107	Matlab	WU	0	0	0	.	.	.
RM-108	Matlab	WU	0	0	0	.	.	.
RM-109	Matlab	WU	0	0	0	.	.	.
RM-110	Matlab	WU	0	0	0	.	.	.
RM-111	Matlab	WU	6	0	0	0.778151	.	.
RH-001	Hajiganj	CS	120000000	30000000	29600000	8.07918	7.47712	6.47129
RH-002	Hajiganj	CS	720000000	7200000	5800000	8.85733	6.85733	6.76343
RH-003	Hajiganj	CS	90000000	3000000	4800000	8.07918	6.47712	6.68124
RH-004	Hajiganj	CS	130000000	4040000	1740000	8.07918	5.60206	6.25527
RH-005	Hajiganj	CS	15600000	130000	940000	7.19313	5.30103	6
RH-006	Hajiganj	CS	0	0	0	.	.	.
RH-007	Hajiganj	CS	960000	178000	840000	5.77815	4.60206	5.60206
RH-008	Hajiganj	CS	8400	0	4400	4.34242	.	4.34242
RH-009	Hajiganj	CS	40000000	24000000	15400000	7.30103	7.38021	7.18752
RH-011	Hajiganj	CS	236000000	80000	640000	8.47712	4.77815	5.77815
RH-012	Hajiganj	CS	1680000	1540000	1560000	6.47712	6.25527	6.30103
RH-013	Hajiganj	CS	22600000	7400	0	7.35411	3.86923	.
RH-014	Hajiganj	CS	400000000	400	1540000	8.60206	2.60206	6.30103
RH-015	Hajiganj	CS	1100000	0	640000	6.04139	.	5.77815
RH-016	Hajiganj	CS	37600000	80000	580000	7.57519	5	5.77815
RH-017	Hajiganj	CS	1160000	300000	380000	6	5.60206	6
RH-018	Hajiganj	CS	11400000	9400	38000	6.77815	4.30103	4.60206
RH-019	Hajiganj	CS	160000	110000	122000	5.30103	5.60206	5.30103
RH-020	Hajiganj	CS	12600	0	7000	4.07918	.	3.8451
RH-021	Hajiganj	CS	15400000	1100000	12000000	7.14613	6	7.20412
RH-022	Hajiganj	CS	7000000	0	880000	7	.	5.77815
RH-023	Hajiganj	CS	19400000	0	4800000	7.20412	.	6.68124
RH-024	Hajiganj	CS	2060000	134000	440000	6.30103	5.30103	5.90309
RH-025	Hajiganj	CS	8400000	8000000	7600000	6.77815	6.90309	6.88081
RH-026	Hajiganj	CS	7000	0	0	3.8451	.	.
RH-027	Hajiganj	CS	118000000	0	38000000	8.14613	.	7.57978
RH-028	Hajiganj	CS	5200000	4400000	4000000	6.60206	6.64345	6.60206
RH-029	Hajiganj	CS	18000000	480000	13600000	7.60206	5.60206	7.13354
RH-030	Hajiganj	CS	59200000	44400000	45400000	7.77232	7.64738	7.65706
RH-031	Hajiganj	CS	540000	380000	420000	5.77815	5.60206	5.60206
RH-032	Hajiganj	CS	500000	15800	400000	5.30103	4.19866	5.60206
RH-033	Hajiganj	CS	7800000	3800	280000	6.60206	3.57978	5.30103
RH-034	Hajiganj	CS	1260000000	500000000	300000000	9.10037	8.69897	8.5563
RH-035	Hajiganj	CS	660000000	200	880000	8.81954	2.30103	5.60206
RH-036	Hajiganj	CS	540000000	45000000	68000000	8.73239	7.65321	7.83251
RH-037	Hajiganj	CS	59200000	1300000	1500000	7.77232	5.60206	6
RH-038	Hajiganj	CS	1160000000	4800000	4800000	9.06446	6.68124	6.68124
RH-039	Hajiganj	CS	220000000	32400000	40200000	8.50515	7.51054	7.60423
RH-040	Hajiganj	CS	18600000	0	580000	7.34242	.	6.07918
RH-041	Hajiganj	CS	40000000	160000	2000000	7.60206	4.25527	6.30103
RH-042	Hajiganj	CS	146000000	480000	124000000	8.30103	5.30103	7.90309
RH-043	Hajiganj	CS	620000	0	460000	5.60206	.	5.30103
RH-044	Hajiganj	CS	460000000	98000	14200000	8.66276	5.20412	7.15229
RH-045	Hajiganj	CS	174000000	17200000	23800000	8.14613	7.23553	7.37658
RH-046	Hajiganj	CS	460000000	132000	380000000	8.66276	5.30103	8.57978
RH-047	Hajiganj	CS	1180000000	264000000	460000000	9.07188	8.41497	8.66276
RH-048	Hajiganj	CS	164000000	6400000	600000	8.30103	6.07918	6.07918
RH-049	Hajiganj	CS	2000000	8400	16600	6.30103	4	4.30103
RH-050	Hajiganj	CS	200000	136000	0	5.30103	5.20412	.
RH-052	Hajiganj	CS	0	0	0	.	.	.
RM-052	Matlab	CS	1240000	800	120000	6.30103	2.90309	4.77815
RM-053	Matlab	CS	0	0	0	.	.	.
RM-054	Matlab	CS	1000	0	800	3	.	2.90309
RM-055	Matlab	CS	7400000	162000	1880000	7.30103	5.30103	6.38021
RM-056	Matlab	CS	15000000	740000	50000	7.30103	5.90309	4.30103
RM-057	Matlab	CS	15200000	200	11200000	7.77815	2.30103	7.04922
RM-058	Matlab	CS	560000000	0	0	8.74819	.	.
RM-059	Matlab	CS	1120000000	234000000	720000000	9.04922	8.34242	8.85733
RM-060	Matlab	CS	200	0	0	2.30103	.	.
RM-061	Matlab	CS	340000	1000	48000	5.30103	3	4.60206
RM-062	Matlab	CS	0	0	0	.	.	.
RM-063	Matlab	CS	1200000000	82000	106000000	9.07918	4.77815	8.07918
RM-064	Matlab	CS	600000	3000	500000	5.30103	3.30103	5.60206
RM-065	Matlab	CS	40000000	300000	8000000	7.60206	5.60206	6.90309
RM-067	Matlab	CS	20000	0	2000	4.30103	.	3.30103
RM-068	Matlab	CS	0	0	0	.	.	.
RM-069	Matlab	CS	6400000	460000	580000	6.77815	5.77815	5.30103
RM-070	Matlab	CS	140000000	41800000	32800000	8.14613	7.62118	7.51587
RM-071	Matlab	CS	112000000	37600000	34200000	8.04922	7.57519	7.53403
RM-072	Matlab	CS	162000000	11600	18600000	8.38021	4.07918	7.26951
RM-073	Matlab	CS	0	0	0	.	.	.
RM-074	Matlab	CS	200	0	0	2.30103	.	.
RM-075	Matlab	CS	58000	18000	40000	4.76343	4.60206	4.77815
RM-076	Matlab	CS	11200000	160000	9200000	7	5.90309	6.96379
RM-077	Matlab	CS	2520000000	1840000000	2200000000	9.4014	9.26482	9.34242
RM-078	Matlab	CS	166000000	9400000	8200000	8.30103	6.97313	6.91381
RM-080	Matlab	CS	1020000	0	900000	6.07918	.	5.30103
RM-081	Matlab	CS	15000000	0	14600000	7.30103	.	7.16435
RM-082	Matlab	CS	0	0	0	.	.	.
RM-084	Matlab	CS	98000000	5000000	4000000	8.30103	6.69897	6.60206
RM-085	Matlab	CS	1240000	440000	420000	5.77815	5.30103	5.30103
RM-087	Matlab	CS	6200000	0	3000000	7.30103	.	6.47712
RM-088	Matlab	CS	34000000	700000	660000	7.30103	5.90309	5.90309
RM-089	Matlab	CS	212000000	102000000	180000	8.38021	8.14613	5.30103
RM-090	Matlab	CS	440000000	132000000	340000000	8.64345	8	8.53148
RM-091	Matlab	CS	15000000	7600000	114000	7	6.88081	5.20412
RM-092	Matlab	CS	66000000	180000	0	7.30103	5.30103	.
RM-093	Matlab	CS	380000	3400	5200	5.60206	3.77815	3.30103
RM-094	Matlab	CS	580000	0	280000	5.60206	.	5.44716
RM-096	Matlab	CS	44000000	0	14000000	7.60206	.	7.14613
RM-097	Matlab	CS	196000000	2600	17200000	8.44716	3.30103	7.23553
RM-103	Matlab	CS	124000000	80000000	84000000	8.14613	8.14613	8.07918
RM-104	Matlab	CS	0	0	0	.	.	.
RM-105	Matlab	CS	80000	0	0	4.90309	.	.
RM-106	Matlab	CS	134000000	4400000	31200000	8.25527	6.64345	7.49415
RM-107	Matlab	CS	242000000	196000000	158000000	8.20412	7.14613	7.30103
RM-108	Matlab	CS	26400000	19200000	14400000	7.41497	7.2833	7.15836
RM-109	Matlab	CS	28000000	4000000	15000000	7.30103	6.60206	7.17609
RM-110	Matlab	CS	2	0	0	0.30103	.	.
RM-111	Matlab	CS	0	0	0	.	.	.
RH-001	Hajiganj	MS	17400000	560000	540000	7.30103	5.30103	5.30103
RH-002	Hajiganj	MS	17200000	9200000	10800000	7.23553	6.96379	7.03342
RH-003	Hajiganj	MS	600000000	11400000	600000	8	7.05691	5.77815
RH-004	Hajiganj	MS	92000000	84000	4600000	8.38021	5.30103	6.66276
RH-005	Hajiganj	MS	19600000	1400	580000	7.29226	3.14613	6.14613
RH-006	Hajiganj	MS	180000000	2200	20000	8.41497	3.34242	4.30103
RH-007	Hajiganj	MS	1060000000	12800000	19800000	9.02531	7.10721	7.29666
RH-008	Hajiganj	MS	72000000	1400000	5200000	7.60206	5.60206	6.716
RH-009	Hajiganj	MS	220000000	4800000	21400000	8.34242	6.68124	7.33041
RH-011	Hajiganj	MS	58000000	2860000	6400000	7.30103	6.53148	6.80618
RH-012	Hajiganj	MS	246000000	980000	126000000	8.25527	6	8.30103
RH-013	Hajiganj	MS	640000000	80000	250000	8.80618	3.90309	5.60206
RH-014	Hajiganj	MS	1200000000	2560000	7600000	9.07918	6.5563	6.88081
RH-015	Hajiganj	MS	420000000	84000	0	8.62325	5.30103	.
RH-016	Hajiganj	MS	500000000	1480000	214000	8.69897	5.60206	4.33041
RH-017	Hajiganj	MS	48000000	260000	1160000	7.90309	5.77815	6.34242
RH-018	Hajiganj	MS	172000000	6200	1060000	8.47712	3.60206	5.60206
RH-019	Hajiganj	MS	5200000	5200	3400000	6.77815	4.30103	6.30103
RH-020	Hajiganj	MS	700000000	37600000	2260000	8.8451	7.57519	6.44716
RH-021	Hajiganj	MS	560000000	1200	54000	8.74819	3.07918	4.60206
RH-022	Hajiganj	MS	6000000	14800	9600000	7.30103	4.07918	6.98227
RH-023	Hajiganj	MS	216000000	14000	71800000	8.38021	4.14613	7.85612
RH-024	Hajiganj	MS	840000000	12200000	11800000	8.92428	7.08636	7.07188
RH-025	Hajiganj	MS	340000000	50000	740000	8.57978	5.07918	5.60206
RH-026	Hajiganj	MS	1240000	800000	840000	6.20412	5.60206	5.77815
RH-027	Hajiganj	MS	154000000	110000	30000000	8	4.60206	7.47712
RH-028	Hajiganj	MS	264000000	380000	7200000	8.47712	5.60206	6.85733
RH-029	Hajiganj	MS	18000000	1300000	1640000	7.25527	6.20412	6.34242
RH-030	Hajiganj	MS	50000000	1780000	8000000	7.69897	6	6.90309
RH-031	Hajiganj	MS	7000000	760000	14000	7.60206	5.90309	4.14613
RH-032	Hajiganj	MS	256000000	156000	3600000	8.34242	5	6.5563
RH-033	Hajiganj	MS	190000000	20400000	4200000	8.38021	7.30963	6.62325
RH-034	Hajiganj	MS	4800000	600000	720000	6.60206	5.90309	5.60206
RH-035	Hajiganj	MS	13000000	400000	300000	7.30103	5.77815	5.30103
RH-036	Hajiganj	MS	90000000	1460000	4600000	8	6.47712	6.66276
RH-037	Hajiganj	MS	12000000	5000000	4600000	6.07918	2.69897	6.66276
RH-038	Hajiganj	MS	220000000	8000000	20200000	8.47712	6.90309	7.38382
RH-039	Hajiganj	MS	44000000	106000	100000	7.60206	5.02531	5
RH-040	Hajiganj	MS	19200000	1300000	700000	7.30103	6.14613	6
RH-041	Hajiganj	MS	860000	500000	0	6.30103	6.07918	.
RH-042	Hajiganj	MS	280000000	22800000	26600000	8.44716	7.35794	7.42488
RH-043	Hajiganj	MS	42000000	14000	300000	8.07918	4.30103	5.30103
RH-044	Hajiganj	MS	86000000	1000000	1240000	8.25527	6.14613	6.30103
RH-045	Hajiganj	MS	1600000000	292000	45000000	9.20412	5.30103	7.65321
RH-046	Hajiganj	MS	540000000	15000000	31600000	8.73239	7.17609	7.49969
RH-047	Hajiganj	MS	106000000	280000	1120000	8.07918	5.90309	6.20412
RH-048	Hajiganj	MS	640000000	7000000	12600000	8.80618	6.8451	7.10037
RH-049	Hajiganj	MS	1180000000	20000	2100000	9.07188	4.60206	6.50515
RH-050	Hajiganj	MS	2160000	62000	27000000	7.60206	4.90309	7.43136
RH-052	Hajiganj	MS	80000	10200	68000	4.90309	4.30103	4.30103
RM-052	Matlab	MS	13400000	88000	860000	7.50515	5.14613	5.77815
RM-053	Matlab	MS	3000000	800	700000	6.47712	2.90309	5.8451
RM-054	Matlab	MS	94000000	3800000	15200000	7.97313	6.57978	7.18184
RM-055	Matlab	MS	126000000	6840000	9000000	8.07918	6.83506	6.95424
RM-056	Matlab	MS	122000000	92000	1680000	8.08636	4.96379	6.22531
RM-057	Matlab	MS	108000000	5000	460000	8.03342	3.69897	5.66276
RM-058	Matlab	MS	42000000	116000	700000	7.62325	5.06446	5.8451
RM-059	Matlab	MS	11000000	7000000	6800000	7.20412	6.8451	6.83251
RM-060	Matlab	MS	10200000000	6200000	3080000000	10.2041	6.79239	9.48855
RM-061	Matlab	MS	140000000	280000	18400000	8.30103	5.60206	7.26482
RM-062	Matlab	MS	480000000	42000	380000	8.68124	4.77815	6
RM-063	Matlab	MS	30000000	940000	23600000	7.30103	5.30103	7.37291
RM-064	Matlab	MS	140000000	1620000	14800000	7.60206	6	7.17026
RM-065	Matlab	MS	13000000	62000	1260000	7.60206	5.30103	6.07918
RM-067	Matlab	MS	60000	0	0	4.77815	.	.
RM-068	Matlab	MS	6280000000	200000	540000000	9.79796	5.30103	8.73239
RM-069	Matlab	MS	6400000	42000	56000	7.30103	4.60206	4.77815
RM-070	Matlab	MS	78000000	5600000	1520000	8	6.74819	6.30103
RM-071	Matlab	MS	6600000	400000	138000	7.60206	5.30103	5
RM-072	Matlab	MS	5000000	34000	340000	7.07918	4.60206	5.60206
RM-073	Matlab	MS	2620000000	800000	260000	9.4183	6.07918	5.30103
RM-074	Matlab	MS	1820000000	6200000	2800000	9.26007	6.79239	6.44716
RM-075	Matlab	MS	180000000	4200	30000	8.07918	4.30103	4.60206
RM-076	Matlab	MS	9800000	5800	182000	7.30103	3.77815	4.77815
RM-077	Matlab	MS	800000	640000	1020000	6.30103	5.60206	5.77815
RM-078	Matlab	MS	11400000	1560000	1840000	7.90309	6.41497	6.47712
RM-080	Matlab	MS	256000000	17800	18000	7.77815	4.41497	4.44716
RM-081	Matlab	MS	280000000	260000	8800000	8.44716	5.60206	6.94448
RM-082	Matlab	MS	140000	16600	8000	5.14613	4.14613	4.20412
RM-084	Matlab	MS	156000000	26000	64000	8.30103	4.60206	4.60206
RM-085	Matlab	MS	72000000	800	8000	7.30103	3.60206	3.90309
RM-087	Matlab	MS	4400000	5800	6000	6.60206	3.76343	3.77815
RM-088	Matlab	MS	174000000	15800	13000	8.07918	4.07918	3.90309
RM-089	Matlab	MS	1180000000	1400	84000	9.07188	3.14613	5.07918
RM-090	Matlab	MS	980000000	49000	84000	8.99123	5.60206	5.30103
RM-091	Matlab	MS	7000000	3400000	152000	6.60206	6.53148	5.14613
RM-092	Matlab	MS	124000000	16000	0	7.90309	4.20412	.
RM-093	Matlab	MS	28000000	1140000	560000	7.60206	6.25527	5.30103
RM-094	Matlab	MS	12800000	84000	220000	7.30103	4.92428	5.90309
RM-096	Matlab	MS	72000000	32000	1380000	7.90309	4.30103	5.90309
RM-097	Matlab	MS	8200000	178000	260000	7	5.30103	4.60206
RM-103	Matlab	MS	1460000000	3000000	5200000	9.16435	6.47712	6.716
RM-104	Matlab	MS	14400000	68000	1700000	7.30103	4.60206	6.20412
RM-105	Matlab	MS	480000000	780000	22400000	8.68124	5.77815	7.30103
RM-106	Matlab	MS	400	0	0	2.60206	.	.
RM-107	Matlab	MS	184000000	172000	3560000	8.34242	4.90309	7.20951
RM-108	Matlab	MS	21200000	2520000	560000	7.77815	6.5563	6
RM-109	Matlab	MS	900000	2800	132000	6.14613	4	5.30103
RM-110	Matlab	MS	56000000	20000	340000	7.60206	4.30103	5.53148
RM-111	Matlab	MS	154000000	60000	22400000	8.25527	5.77815	7.35025

## Sheet: Water Arsenic Concentration
Sample_ID	Location	Sample_Type	Arsenic_microgm_L
RH-001	Hajiganj	WU	458
RH-002	Hajiganj	WU	508		WU= Water
RH-003	Hajiganj	WU	502		Arsenic concentrations are listed as microgram/L
RH-004	Hajiganj	WU	506
RH-005	Hajiganj	WU	463
RH-006	Hajiganj	WU	521
RH-007	Hajiganj	WU	549
RH-008	Hajiganj	WU	492
RH-009	Hajiganj	WU	553
RH-011	Hajiganj	WU	479
RH-012	Hajiganj	WU	465
RH-013	Hajiganj	WU	600
RH-014	Hajiganj	WU	508
RH-015	Hajiganj	WU	507
RH-016	Hajiganj	WU	536
RH-017	Hajiganj	WU	511
RH-018	Hajiganj	WU	519
RH-019	Hajiganj	WU	542
RH-020	Hajiganj	WU	446
RH-021	Hajiganj	WU	469
RH-022	Hajiganj	WU	400
RH-023	Hajiganj	WU	618
RH-024	Hajiganj	WU	402
RH-025	Hajiganj	WU	421
RH-026	Hajiganj	WU	417
RH-027	Hajiganj	WU	729
RH-028	Hajiganj	WU	387
RH-029	Hajiganj	WU	639
RH-030	Hajiganj	WU	635
RH-031	Hajiganj	WU	355
RH-032	Hajiganj	WU	349
RH-033	Hajiganj	WU	356
RH-034	Hajiganj	WU	223
RH-035	Hajiganj	WU	293
RH-036	Hajiganj	WU	333
RH-037	Hajiganj	WU	545
RH-038	Hajiganj	WU	485
RH-039	Hajiganj	WU	495
RH-040	Hajiganj	WU	249
RH-041	Hajiganj	WU	393
RH-042	Hajiganj	WU	440
RH-043	Hajiganj	WU	527
RH-044	Hajiganj	WU	313
RH-045	Hajiganj	WU	348
RH-046	Hajiganj	WU	373
RH-047	Hajiganj	WU	427
RH-048	Hajiganj	WU	369
RH-049	Hajiganj	WU	483
RH-050	Hajiganj	WU	530
RH-052	Hajiganj	WU	561
RM-052	Matlab	WU	1
RM-053	Matlab	WU	0
RM-054	Matlab	WU	0
RM-055	Matlab	WU	1
RM-056	Matlab	WU	0
RM-057	Matlab	WU	0
RM-058	Matlab	WU	3
RM-059	Matlab	WU	0
RM-060	Matlab	WU	1
RM-061	Matlab	WU	0
RM-062	Matlab	WU	0
RM-063	Matlab	WU	1
RM-064	Matlab	WU	0
RM-065	Matlab	WU	1
RM-067	Matlab	WU	1
RM-068	Matlab	WU	2
RM-069	Matlab	WU	0
RM-070	Matlab	WU	0
RM-071	Matlab	WU	3
RM-072	Matlab	WU	2
RM-073	Matlab	WU	1
RM-074	Matlab	WU	0
RM-075	Matlab	WU	0
RM-076	Matlab	WU	0
RM-077	Matlab	WU	1
RM-078	Matlab	WU	1
RM-080	Matlab	WU	0
RM-081	Matlab	WU	20
RM-082	Matlab	WU	0
RM-084	Matlab	WU	0
RM-085	Matlab	WU	1
RM-087	Matlab	WU	0
RM-088	Matlab	WU	0
RM-089	Matlab	WU	0
RM-090	Matlab	WU	0
RM-091	Matlab	WU	0
RM-092	Matlab	WU	1
RM-093	Matlab	WU	0
RM-094	Matlab	WU	0
RM-096	Matlab	WU	5
RM-097	Matlab	WU	2
RM-103	Matlab	WU	0
RM-104	Matlab	WU	1
RM-105	Matlab	WU	1
RM-106	Matlab	WU	1
RM-107	Matlab	WU	1
RM-108	Matlab	WU	0
RM-109	Matlab	WU	0
RM-110	Matlab	WU	1
RM-111	Matlab	WU	0

## Sheet: Arsenic Susceptibility
Sample_ID	Location	Sample_Type	MIC_AsIII_mM
RH-001	Hajiganj	WU	4.5		WU=Water
RH-002	Hajiganj	WU	5.5		CS= Child stool
RH-003	Hajiganj	WU	8		MS= Mother stool
RH-004	Hajiganj	WU	7
RH-006	Hajiganj	WU	7.5		As(III) cocentration is in mM
RH-008	Hajiganj	WU	7		MIC=Minimum inhibitory concentration
RH-009	Hajiganj	WU	4
RH-013	Hajiganj	WU	7
RH-017	Hajiganj	WU	5
RH-018	Hajiganj	WU	5
RH-020	Hajiganj	WU	6
RH-022	Hajiganj	WU	5
RH-023	Hajiganj	WU	5
RH-024	Hajiganj	WU	6.5
RH-025	Hajiganj	WU	6.5
RH-026	Hajiganj	WU	6.5
RH-028	Hajiganj	WU	4
RH-029	Hajiganj	WU	4
RH-030	Hajiganj	WU	4
RH-031	Hajiganj	WU	5
RH-032	Hajiganj	WU	7
RH-033	Hajiganj	WU	7
RH-034	Hajiganj	WU	5
RH-035	Hajiganj	WU	6.5
RH-038	Hajiganj	WU	5
RH-040	Hajiganj	WU	5
RH-041	Hajiganj	WU	7
RH-042	Hajiganj	WU	5
RH-044	Hajiganj	WU	5.5
RH-045	Hajiganj	WU	7.5
RH-047	Hajiganj	WU	5
RH-048	Hajiganj	WU	5
RH-050	Hajiganj	WU	6
RH-052	Hajiganj	WU	4
RM-052	Matlab	WU	6
RM-053	Matlab	WU	7
RM-054	Matlab	WU	4
RM-055	Matlab	WU	7
RM-056	Matlab	WU	4
RM-058	Matlab	WU	6.5
RM-060	Matlab	WU	6.5
RM-061	Matlab	WU	4
RM-063	Matlab	WU	4
RM-064	Matlab	WU	4.5
RM-065	Matlab	WU	7.5
RM-069	Matlab	WU	3
RM-071	Matlab	WU	4.5
RM-073	Matlab	WU	5
RM-074	Matlab	WU	3
RM-080	Matlab	WU	8.5
RM-087	Matlab	WU	4
RM-088	Matlab	WU	7.5
RM-089	Matlab	WU	5.5
RM-090	Matlab	WU	5
RM-093	Matlab	WU	4.5
RM-094	Matlab	WU	4.5
RM-096	Matlab	WU	6
RM-097	Matlab	WU	4.5
RM-103	Matlab	WU	7.5
RM-111	Matlab	WU	5.5
RH-001	Hajiganj	CS	5
RH-002	Hajiganj	CS	4.5
RH-003	Hajiganj	CS	3
RH-004	Hajiganj	CS	6.5
RH-005	Hajiganj	CS	6
RH-007	Hajiganj	CS	6.5
RH-008	Hajiganj	CS	6
RH-009	Hajiganj	CS	5
RH-011	Hajiganj	CS	5
RH-012	Hajiganj	CS	0.5
RH-013	Hajiganj	CS	10
RH-014	Hajiganj	CS	5.5
RH-015	Hajiganj	CS	5
RH-016	Hajiganj	CS	6
RH-017	Hajiganj	CS	6
RH-018	Hajiganj	CS	6.5
RH-019	Hajiganj	CS	7
RH-020	Hajiganj	CS	7
RH-021	Hajiganj	CS	5.5
RH-022	Hajiganj	CS	7
RH-023	Hajiganj	CS	5.5
RH-024	Hajiganj	CS	5.5
RH-025	Hajiganj	CS	6.5
RH-026	Hajiganj	CS	6
RH-027	Hajiganj	CS	6.5
RH-028	Hajiganj	CS	7
RH-029	Hajiganj	CS	7.5
RH-030	Hajiganj	CS	5.5
RH-031	Hajiganj	CS	5.5
RH-032	Hajiganj	CS	6
RH-033	Hajiganj	CS	5
RH-034	Hajiganj	CS	5.5
RH-035	Hajiganj	CS	5
RH-036	Hajiganj	CS	3
RH-037	Hajiganj	CS	3
RH-038	Hajiganj	CS	3
RH-039	Hajiganj	CS	4
RH-040	Hajiganj	CS	6
RH-041	Hajiganj	CS	5.5
RH-042	Hajiganj	CS	6.5
RH-043	Hajiganj	CS	5.5
RH-044	Hajiganj	CS	6
RH-045	Hajiganj	CS	6.5
RH-046	Hajiganj	CS	7
RH-047	Hajiganj	CS	1
RH-048	Hajiganj	CS	3
RH-049	Hajiganj	CS	1
RH-050	Hajiganj	CS	5
RM-052	Matlab	CS	5
RM-054	Matlab	CS	5.5
RM-055	Matlab	CS	5
RM-056	Matlab	CS	7.5
RM-057	Matlab	CS	7
RM-058	Matlab	CS	5.5
RM-059	Matlab	CS	5
RM-060	Matlab	CS	5.5
RM-061	Matlab	CS	5.5
RM-063	Matlab	CS	5
RM-064	Matlab	CS	5.5
RM-065	Matlab	CS	5.5
RM-067	Matlab	CS	5
RM-069	Matlab	CS	1
RM-070	Matlab	CS	0.5
RM-071	Matlab	CS	7
RM-072	Matlab	CS	7
RM-074	Matlab	CS	4
RM-075	Matlab	CS	3
RM-076	Matlab	CS	5
RM-077	Matlab	CS	4.5
RM-078	Matlab	CS	7
RM-080	Matlab	CS	6.5
RM-081	Matlab	CS	5.5
RM-084	Matlab	CS	5
RM-085	Matlab	CS	6.5
RM-087	Matlab	CS	7
RM-088	Matlab	CS	6
RM-089	Matlab	CS	6.5
RM-090	Matlab	CS	6
RM-091	Matlab	CS	7
RM-092	Matlab	CS	4
RM-093	Matlab	CS	5.5
RM-094	Matlab	CS	6
RM-096	Matlab	CS	6.5
RM-097	Matlab	CS	7
RM-103	Matlab	CS	6
RM-105	Matlab	CS	5
RM-106	Matlab	CS	7
RM-107	Matlab	CS	4.5
RM-108	Matlab	CS	5.5
RM-109	Matlab	CS	7
RM-110	Matlab	CS	7.5
RH-001	Hajiganj	MS	4.5
RH-002	Hajiganj	MS	6
RH-003	Hajiganj	MS	5.5
RH-004	Hajiganj	MS	6
RH-005	Hajiganj	MS	4.5
RH-006	Hajiganj	MS	5.5
RH-007	Hajiganj	MS	5.5
RH-008	Hajiganj	MS	5
RH-009	Hajiganj	MS	6
RH-011	Hajiganj	MS	6
RH-012	Hajiganj	MS	5.5
RH-013	Hajiganj	MS	4.5
RH-014	Hajiganj	MS	4.5
RH-015	Hajiganj	MS	5.5
RH-016	Hajiganj	MS	5.5
RH-017	Hajiganj	MS	6.5
RH-018	Hajiganj	MS	4
RH-019	Hajiganj	MS	10
RH-020	Hajiganj	MS	6
RH-021	Hajiganj	MS	5.5
RH-022	Hajiganj	MS	7.5
RH-023	Hajiganj	MS	6
RH-024	Hajiganj	MS	5.5
RH-025	Hajiganj	MS	7
RH-026	Hajiganj	MS	5
RH-027	Hajiganj	MS	6
RH-028	Hajiganj	MS	5.5
RH-029	Hajiganj	MS	5.5
RH-030	Hajiganj	MS	8
RH-031	Hajiganj	MS	4.5
RH-032	Hajiganj	MS	6
RH-033	Hajiganj	MS	4.5
RH-034	Hajiganj	MS	5.5
RH-035	Hajiganj	MS	5.5
RH-036	Hajiganj	MS	7
RH-037	Hajiganj	MS	3
RH-038	Hajiganj	MS	7
RH-039	Hajiganj	MS	8
RH-040	Hajiganj	MS	6.5
RH-041	Hajiganj	MS	7
RH-042	Hajiganj	MS	8.5
RH-043	Hajiganj	MS	5.5
RH-044	Hajiganj	MS	6
RH-045	Hajiganj	MS	5.5
RH-046	Hajiganj	MS	6.5
RH-047	Hajiganj	MS	7
RH-048	Hajiganj	MS	6
RH-049	Hajiganj	MS	5
RH-050	Hajiganj	MS	6
RH-052	Hajiganj	MS	5
RM-052	Matlab	MS	5.5
RM-053	Matlab	MS	5
RM-054	Matlab	MS	5.5
RM-055	Matlab	MS	4.5
RM-056	Matlab	MS	5.5
RM-057	Matlab	MS	5.5
RM-058	Matlab	MS	7
RM-059	Matlab	MS	5.5
RM-060	Matlab	MS	4
RM-061	Matlab	MS	3
RM-062	Matlab	MS	5.5
RM-063	Matlab	MS	5.5
RM-064	Matlab	MS	7
RM-065	Matlab	MS	6.5
RM-067	Matlab	MS	5.5
RM-068	Matlab	MS	5.5
RM-069	Matlab	MS	5.5
RM-070	Matlab	MS	7
RM-071	Matlab	MS	5
RM-072	Matlab	MS	7
RM-073	Matlab	MS	5
RM-074	Matlab	MS	5
RM-075	Matlab	MS	5.5
RM-076	Matlab	MS	5.5
RM-077	Matlab	MS	4
RM-078	Matlab	MS	5.5
RM-080	Matlab	MS	6.5
RM-081	Matlab	MS	6.5
RM-082	Matlab	MS	5
RM-084	Matlab	MS	6.5
RM-085	Matlab	MS	6.5
RM-087	Matlab	MS	7.5
RM-088	Matlab	MS	6
RM-089	Matlab	MS	7
RM-090	Matlab	MS	0.5
RM-091	Matlab	MS	7.5
RM-092	Matlab	MS	4.5
RM-093	Matlab	MS	7
RM-094	Matlab	MS	5.5
RM-096	Matlab	MS	7
RM-097	Matlab	MS	0.5
RM-103	Matlab	MS	6
RM-104	Matlab	MS	7.5
RM-105	Matlab	MS	7
RM-106	Matlab	MS	4
RM-107	Matlab	MS	7
RM-108	Matlab	MS	7.5
RM-109	Matlab	MS	6
RM-110	Matlab	MS	7.5
RM-111	Matlab	MS	6

## Sheet: Antibiotic Susceptibity
Sample_ID	Location	Sample_Type	AMP	CN	TE	MEM	IMP	CRO	CTX	CAZ	FEP	CT	CIP	NA	AZM	SXT	F	C	DDST
RH-001	Hajiganj	WU	1	2	1	2	2	1	1	1	1	2	1	1	1	1	2	2	1		WU=Water
RH-002	Hajiganj	WU	1	2	2	2	2	1	1	1	2	1	1	1	1	2	2	2	1		CS= Child stool
RH-003	Hajiganj	WU	1	2	2	2	2	1	1	2	1	1	2	2	1	1	2	2	1		MS= Mother stool
RH-004	Hajiganj	WU	2	2	2	2	2	2	2	2	2	2	2	2	2	2	2	2	n/a
RH-006	Hajiganj	WU	1	2	1	2	2	1	1	2	1	2	2	1	2	2	2	2	1		AMP= ampicillin
RH-008	Hajiganj	WU	2	2	2	2	2	2	2	2	2	2	1	1	1	1	2	2	n/a		CN= gentamicin
RH-009	Hajiganj	WU	1	2	2	2	2	1	1	1	1	2	2	2	1	2	2	2	1		TE= tetracycline
RH-013	Hajiganj	WU	1	1	2	2	2	2	2	2	2	2	1	1	1	1	2	2	n/a		MEM= meropenem
RH-017	Hajiganj	WU	2	2	2	2	2	2	2	2	2	2	2	2	2	2	2	2	n/a		IMP= imipenem
RH-018	Hajiganj	WU	1	2	2	2	2	1	1	2	1	2	2	2	2	2	2	2	1		CRO= ceftriaxone
RH-020	Hajiganj	WU	1	2	2	2	2	1	1	1	1	2	2	2	2	2	2	2	1		CTX= cefotaxime
RH-022	Hajiganj	WU	2	2	2	2	2	2	2	2	2	2	2	2	2	2	2	2	n/a		CAZ= ceftazidime
RH-023	Hajiganj	WU	1	2	2	2	2	1	1	2	2	2	2	2	1	2	2	2	1		FEP= cefepime
RH-024	Hajiganj	WU	1	2	1	2	2	1	1	2	2	2	2	2	2	2	2	1	1		CT= colistin
RH-025	Hajiganj	WU	1	2	2	2	2	1	1	2	1	2	1	1	1	1	2	2	1		CIP= ciprofloxacin
RH-026	Hajiganj	WU	1	2	2	2	2	1	1	1	1	2	1	1	1	1	2	2	1		NA= nalidixic acid
RH-028	Hajiganj	WU	2	2	1	2	2	2	2	2	2	2	2	2	2	1	2	2	n/a		AZM= azithromycin
RH-029	Hajiganj	WU	2	2	1	2	2	2	2	2	2	2	2	2	2	1	2	2	n/a		STX= trimethoprim-sulfamethozxazole
RH-030	Hajiganj	WU	2	2	1	2	2	2	2	2	2	2	2	2	2	1	2	2	n/a		F= Nitrofurantoin
RH-031	Hajiganj	WU	1	2	1	2	2	2	2	2	2	2	1	1	2	1	2	1	n/a		C= Chloramphenicol
RH-032	Hajiganj	WU	2	2	1	2	2	2	2	2	2	2	1	1	2	1	2	2	n/a		DDST= Double disc synergy test
RH-033	Hajiganj	WU	1	2	1	2	2	2	2	2	2	2	1	1	2	2	2	1	n/a
RH-034	Hajiganj	WU	1	2	1	2	2	1	1	1	1	2	1	1	1	1	2	2	1		1= Resistant
RH-035	Hajiganj	WU	2	2	2	2	2	2	2	2	2	2	2	2	2	2	2	2	n/a		2= Sensitive/Intermediate
RH-038	Hajiganj	WU	1	2	1	2	2	1	1	2	1	2	2	2	2	2	2	2	1		n/a= DDST was done only for those isolates that were resistant to any of the third-generation cephalosporin antibiotics tested in the study
RH-040	Hajiganj	WU	2	2	1	2	2	2	2	2	2	2	2	2	2	1	2	2	n/a
RH-041	Hajiganj	WU	2	2	2	2	2	2	2	2	2	2	2	2	2	2	2	2	n/a
RH-042	Hajiganj	WU	1	2	1	2	2	2	2	2	2	1	1	1	2	2	2	2	n/a
RH-044	Hajiganj	WU	1	2	1	2	2	1	1	2	2	1	1	1	1	1	2	2	1
RH-045	Hajiganj	WU	1	2	1	2	2	1	1	1	2	1	1	1	1	1	2	2	1
RH-047	Hajiganj	WU	2	2	2	2	2	2	2	2	2	2	2	2	2	2	2	2	n/a
RH-048	Hajiganj	WU	1	2	2	2	2	1	1	2	1	2	2	2	2	2	2	2	1
RH-050	Hajiganj	WU	1	2	2	2	2	2	2	2	2	2	1	1	1	2	2	2	n/a
RH-052	Hajiganj	WU	1	2	1	2	2	1	1	2	2	2	2	2	2	2	2	2	1
RM-052	Matlab	WU	2	2	2	2	2	2	2	2	2	2	2	2	2	2	2	2	n/a
RM-053	Matlab	WU	1	2	2	2	2	1	1	1	1	2	2	1	1	2	2	2	1
RM-054	Matlab	WU	1	2	1	2	2	2	2	2	2	2	2	1	1	2	2	2	n/a
RM-055	Matlab	WU	1	2	2	2	2	1	1	2	2	2	2	2	1	2	2	2	1
RM-056	Matlab	WU	2	2	1	2	2	2	2	2	2	2	2	2	2	1	2	2	n/a
RM-058	Matlab	WU	1	2	2	2	2	1	1	2	2	2	2	2	2	2	2	2	1
RM-060	Matlab	WU	1	2	2	2	2	1	1	1	1	2	2	1	1	2	2	2	1
RM-061	Matlab	WU	2	2	1	2	2	2	2	2	2	1	2	2	2	1	2	2	n/a
RM-063	Matlab	WU	2	2	2	2	2	2	2	2	2	2	2	2	2	2	2	2	n/a
RM-064	Matlab	WU	2	2	2	2	2	2	2	2	2	2	2	2	2	2	2	2	n/a
RM-065	Matlab	WU	1	2	2	2	2	1	1	2	2	2	2	2	2	2	2	2	1
RM-069	Matlab	WU	1	1	1	2	2	1	1	2	1	2	1	1	1	1	2	2	1
RM-071	Matlab	WU	2	2	2	2	2	2	2	2	2	2	2	2	2	2	2	2	n/a
RM-073	Matlab	WU	1	2	1	2	2	2	2	2	2	2	1	1	1	1	2	2	n/a
RM-074	Matlab	WU	1	2	2	2	2	2	2	2	2	2	2	2	2	2	2	2	n/a
RM-080	Matlab	WU	1	2	2	2	2	1	1	2	2	1	1	1	1	2	2	2	1
RM-087	Matlab	WU	2	2	2	2	2	2	2	2	2	2	2	2	2	2	2	2	n/a
RM-088	Matlab	WU	1	2	2	2	2	1	1	2	2	2	2	2	2	2	2	2	1
RM-089	Matlab	WU	2	2	1	2	2	2	2	2	2	2	2	1	2	2	2	2	n/a
RM-090	Matlab	WU	2	2	1	2	2	2	2	2	2	2	1	1	2	2	1	2	n/a
RM-093	Matlab	WU	2	2	2	2	2	2	2	2	2	2	2	2	2	2	2	2	n/a
RM-094	Matlab	WU	2	2	2	2	2	2	2	2	2	2	2	2	2	2	2	2	n/a
RM-096	Matlab	WU	2	2	2	2	2	2	2	2	2	2	2	2	2	2	2	2	n/a
RM-097	Matlab	WU	2	2	2	2	2	2	2	2	2	2	2	2	2	2	2	2	n/a
RM-103	Matlab	WU	1	2	2	2	2	1	1	1	1	2	2	1	1	1	2	2	1
RM-111	Matlab	WU	1	2	1	2	2	2	2	2	2	2	1	1	2	1	2	1	n/a
RH-001	Hajiganj	CS	1	2	1	2	2	1	1	1	1	2	1	1	1	1	2	2	1
RH-002	Hajiganj	CS	1	2	1	2	2	1	1	1	1	1	1	1	1	1	2	2	1
RH-003	Hajiganj	CS	1	2	1	2	2	1	1	2	1	1	1	1	1	2	2	2	1
RH-004	Hajiganj	CS	1	2	2	2	2	1	1	2	2	2	2	2	1	2	2	2	1
RH-005	Hajiganj	CS	1	2	2	2	2	1	1	2	1	2	2	2	2	2	2	2	1
RH-007	Hajiganj	CS	1	2	2	2	2	1	1	2	2	2	2	2	1	2	2	2	1
RH-008	Hajiganj	CS	1	2	2	2	2	1	1	1	1	2	2	2	1	2	2	2	1
RH-009	Hajiganj	CS	1	2	1	2	2	1	1	1	1	1	1	1	1	1	2	2	1
RH-011	Hajiganj	CS	1	2	2	2	2	2	1	1	2	2	2	2	1	2	2	2	2
RH-012	Hajiganj	CS	1	1	1	2	2	1	1	1	1	1	1	1	2	2	2	2	1
RH-013	Hajiganj	CS	1	2	1	2	2	2	2	2	2	2	1	1	2	1	2	2	n/a
RH-014	Hajiganj	CS	1	2	2	2	2	1	1	1	1	1	2	1	1	1	2	2	1
RH-015	Hajiganj	CS	1	2	2	2	2	1	1	1	1	2	2	1	1	1	2	2	1
RH-016	Hajiganj	CS	1	2	2	2	2	1	1	2	2	2	2	2	1	2	2	2	1
RH-017	Hajiganj	CS	1	1	2	2	2	1	1	2	1	2	1	1	1	2	2	2	1
RH-018	Hajiganj	CS	1	2	2	2	2	1	1	2	2	2	2	2	1	2	2	2	1
RH-019	Hajiganj	CS	1	2	1	2	2	1	1	1	1	2	1	1	1	1	2	2	1
RH-020	Hajiganj	CS	1	2	2	2	2	1	1	1	1	2	2	2	2	2	2	2	1
RH-021	Hajiganj	CS	1	2	1	2	2	1	1	2	2	1	2	1	1	2	2	2	1
RH-022	Hajiganj	CS	1	2	2	2	2	1	1	2	2	1	2	2	2	2	2	2	1
RH-023	Hajiganj	CS	1	2	2	2	2	1	1	2	2	1	2	2	1	2	2	2	1
RH-024	Hajiganj	CS	1	2	2	2	2	1	1	1	1	2	2	1	1	2	2	2	1
RH-025	Hajiganj	CS	1	2	2	2	2	1	1	2	1	1	1	1	1	1	2	2	1
RH-026	Hajiganj	CS	1	2	2	2	2	1	1	2	1	2	1	1	1	1	2	2	1
RH-027	Hajiganj	CS	1	2	2	2	2	1	1	2	2	1	2	2	1	2	2	2	1
RH-028	Hajiganj	CS	1	2	2	2	2	1	1	1	1	1	1	1	1	1	2	2	1
RH-029	Hajiganj	CS	1	2	1	2	2	1	1	2	1	2	2	2	1	2	2	2	1
RH-030	Hajiganj	CS	1	2	1	2	2	1	1	2	1	2	2	1	1	2	2	2	1
RH-031	Hajiganj	CS	1	2	2	2	2	1	1	1	1	2	1	1	1	1	1	2	1
RH-032	Hajiganj	CS	1	2	1	2	2	1	1	2	2	2	2	2	1	2	2	2	1
RH-033	Hajiganj	CS	1	2	2	2	2	1	1	1	1	2	2	1	1	2	2	2	1
RH-034	Hajiganj	CS	1	2	2	2	2	1	1	2	2	2	1	1	1	2	2	2	1
RH-035	Hajiganj	CS	1	2	2	2	2	2	1	1	2	2	2	1	1	1	2	2	2
RH-036	Hajiganj	CS	1	1	1	2	2	1	1	2	1	1	1	1	1	1	2	2	1
RH-037	Hajiganj	CS	1	1	2	2	2	1	1	1	1	2	1	1	1	1	2	2	1
RH-038	Hajiganj	CS	1	1	1	2	2	2	1	1	2	2	1	1	1	1	1	1	2
RH-039	Hajiganj	CS	1	2	2	2	2	1	1	2	1	2	1	1	1	1	2	2	1
RH-040	Hajiganj	CS	1	2	2	2	2	1	1	1	1	1	2	1	1	2	2	2	1
RH-041	Hajiganj	CS	1	2	2	2	2	1	1	2	1	2	2	1	2	1	2	2	1
RH-042	Hajiganj	CS	1	2	2	2	2	1	1	1	1	2	2	1	1	2	2	2	1
RH-043	Hajiganj	CS	1	2	2	2	2	1	1	2	1	1	2	1	1	2	2	2	1
RH-044	Hajiganj	CS	1	2	2	2	2	1	1	1	1	2	1	1	1	1	2	2	1
RH-045	Hajiganj	CS	1	1	1	2	2	1	1	2	2	1	1	1	1	2	2	2	1
RH-046	Hajiganj	CS	1	2	1	2	2	1	1	2	2	2	2	2	2	2	2	2	1
RH-047	Hajiganj	CS	1	2	1	2	2	1	1	1	1	2	1	1	1	1	2	2	1
RH-048	Hajiganj	CS	1	1	2	2	2	1	1	2	1	1	1	1	2	2	2	2	1
RH-049	Hajiganj	CS	1	1	1	2	2	1	1	1	1	1	1	1	2	2	2	2	1
RH-050	Hajiganj	CS	1	2	2	2	2	2	2	2	2	2	1	1	1	2	2	2	n/a
RM-052	Matlab	CS	1	2	2	2	2	1	1	2	1	2	2	2	2	2	2	2	1
RM-054	Matlab	CS	1	2	2	2	2	1	1	2	1	2	2	2	1	2	2	2	1
RM-055	Matlab	CS	1	2	2	2	2	1	1	2	2	2	2	2	1	2	2	2	1
RM-056	Matlab	CS	1	2	2	2	2	1	1	1	1	1	2	2	1	2	2	2	1
RM-057	Matlab	CS	1	2	2	2	2	1	1	2	2	2	2	1	1	2	2	2	1
RM-058	Matlab	CS	1	2	2	2	2	1	1	1	1	2	1	1	1	1	2	2	n/a
RM-059	Matlab	CS	1	2	1	2	2	1	1	1	1	1	2	1	1	2	2	2	2
RM-060	Matlab	CS	1	2	1	2	2	1	1	1	2	1	2	1	1	1	2	2	n/a
RM-061	Matlab	CS	1	2	1	2	2	1	1	1	1	2	2	1	1	2	2	2	2
RM-063	Matlab	CS	1	2	2	2	2	1	1	1	1	2	2	2	2	2	2	2	1
RM-064	Matlab	CS	1	2	2	2	2	1	1	1	1	2	2	1	1	2	2	2	1
RM-065	Matlab	CS	1	2	2	2	2	1	1	2	2	2	2	2	1	1	2	2	1
RM-067	Matlab	CS	1	2	2	2	2	1	2	2	2	2	2	2	2	2	2	2	1
RM-069	Matlab	CS	1	1	2	2	2	1	1	1	1	2	1	1	1	1	2	2	1
RM-070	Matlab	CS	1	2	2	2	2	1	1	2	2	2	2	1	1	2	1	2	1
RM-071	Matlab	CS	1	2	2	2	2	1	1	1	1	2	1	1	1	2	2	2	1
RM-072	Matlab	CS	1	2	2	2	2	1	1	1	1	2	2	1	2	1	2	2	1
RM-074	Matlab	CS	1	2	1	2	2	1	1	1	1	2	1	1	2	1	2	2	n/a
RM-075	Matlab	CS	1	2	1	2	2	1	1	1	1	2	1	1	1	2	2	1	1
RM-076	Matlab	CS	1	2	2	2	2	1	1	2	1	2	2	2	2	2	2	2	1
RM-077	Matlab	CS	1	2	1	2	2	1	1	1	1	2	1	1	1	2	2	2	2
RM-078	Matlab	CS	1	2	2	2	2	1	1	1	1	1	2	2	2	2	2	2	1
RM-080	Matlab	CS	1	2	2	2	2	1	1	1	1	2	2	1	1	2	2	2	1
RM-081	Matlab	CS	1	2	2	2	2	1	1	1	1	1	2	1	1	2	2	2	1
RM-084	Matlab	CS	1	1	1	2	2	1	1	2	1	2	1	1	1	1	2	1	1
RM-085	Matlab	CS	1	2	2	2	2	1	2	2	1	2	2	2	2	2	2	2	1
RM-087	Matlab	CS	1	2	2	2	2	1	1	1	1	1	2	1	1	2	2	2	1
RM-088	Matlab	CS	1	2	2	2	2	1	1	1	2	2	2	1	1	1	2	2	2
RM-089	Matlab	CS	1	2	2	2	2	1	1	2	2	2	2	2	1	2	2	2	1
RM-090	Matlab	CS	1	2	2	2	2	1	1	1	1	1	1	1	1	2	2	2	1
RM-091	Matlab	CS	1	2	2	2	2	1	1	2	1	2	2	1	1	2	2	2	1
RM-092	Matlab	CS	1	2	1	2	2	2	2	2	2	2	1	1	1	1	2	1	n/a
RM-093	Matlab	CS	1	2	2	2	2	1	1	2	1	2	2	2	1	2	2	2	1
RM-094	Matlab	CS	1	2	1	2	2	1	1	1	1	2	2	1	1	2	2	2	1
RM-096	Matlab	CS	1	1	2	2	2	1	1	1	1	1	1	1	1	1	1	2	1
RM-097	Matlab	CS	1	2	2	2	2	1	1	1	1	2	2	1	1	1	2	2	1
RM-103	Matlab	CS	1	2	2	2	2	1	1	1	1	1	1	1	1	1	2	1	1
RM-105	Matlab	CS	1	2	1	2	2	2	2	2	2	2	2	2	1	2	2	2	n/a
RM-106	Matlab	CS	1	2	2	2	2	1	1	1	1	2	2	1	1	2	2	2	1
RM-107	Matlab	CS	1	1	1	2	2	1	1	1	1	2	1	1	1	1	2	2	1
RM-108	Matlab	CS	1	2	1	2	2	1	1	1	1	1	1	1	1	1	2	2	2
RM-109	Matlab	CS	1	2	2	2	2	1	1	1	1	2	2	2	1	2	2	2	1
RM-110	Matlab	CS	2	2	2	2	2	2	2	2	2	2	2	2	2	2	2	2	n/a
RH-001	Hajiganj	MS	1	2	2	2	2	1	1	2	2	1	2	2	2	2	2	2	1
RH-002	Hajiganj	MS	1	2	2	2	2	1	1	1	1	2	1	1	1	1	2	2	1
RH-003	Hajiganj	MS	1	2	1	2	2	2	1	1	2	1	2	2	1	1	2	2	2
RH-004	Hajiganj	MS	1	2	2	2	2	1	1	2	2	2	2	2	2	2	2	2	1
RH-005	Hajiganj	MS	1	2	2	2	2	1	1	2	2	2	2	1	1	2	2	2	1
RH-006	Hajiganj	MS	1	2	1	2	2	1	1	1	1	2	1	1	2	2	2	2	1
RH-007	Hajiganj	MS	1	2	2	2	2	1	1	2	1	1	2	2	2	2	2	2	1
RH-008	Hajiganj	MS	1	2	1	2	2	1	1	2	1	1	2	1	1	2	2	2	1
RH-009	Hajiganj	MS	1	2	2	2	2	1	1	2	2	1	2	1	2	2	2	2	1
RH-011	Hajiganj	MS	1	1	2	2	2	1	1	2	2	1	2	2	2	2	2	2	1
RH-012	Hajiganj	MS	1	2	1	2	2	1	1	1	1	1	2	1	1	2	2	2	1
RH-013	Hajiganj	MS	1	2	2	2	2	1	1	2	1	2	2	2	2	2	2	2	1
RH-014	Hajiganj	MS	1	2	1	2	2	1	1	2	1	2	2	2	2	1	2	2	1
RH-015	Hajiganj	MS	2	2	2	2	2	2	2	2	2	2	1	1	2	1	2	2	n/a
RH-016	Hajiganj	MS	1	2	1	2	2	1	1	1	1	2	2	2	2	2	2	2	1
RH-017	Hajiganj	MS	1	2	1	2	2	1	1	1	1	1	2	1	1	2	2	2	1
RH-018	Hajiganj	MS	1	2	2	2	2	2	1	1	2	2	2	2	1	1	2	2	2
RH-019	Hajiganj	MS	1	2	2	2	2	1	1	2	2	2	2	2	2	2	2	2	1
RH-020	Hajiganj	MS	1	2	1	2	2	1	1	2	1	1	2	2	2	2	2	2	1
RH-021	Hajiganj	MS	1	2	2	2	2	1	1	2	2	1	2	2	2	2	2	2	1
RH-022	Hajiganj	MS	1	2	2	2	2	1	1	1	2	1	2	1	2	2	2	2	2
RH-023	Hajiganj	MS	1	2	2	2	2	1	1	2	2	1	2	2	1	2	2	2	1
RH-024	Hajiganj	MS	1	2	2	2	2	1	1	2	2	2	1	1	1	2	2	2	1
RH-025	Hajiganj	MS	1	2	1	2	2	1	1	2	2	1	2	2	2	2	2	2	1
RH-026	Hajiganj	MS	1	2	2	2	2	1	1	2	1	2	1	1	1	1	2	2	1
RH-027	Hajiganj	MS	1	2	2	2	2	1	1	2	2	1	2	2	2	2	2	2	1
RH-028	Hajiganj	MS	1	2	2	2	2	1	1	2	1	1	1	1	1	1	2	2	1
RH-029	Hajiganj	MS	1	2	2	2	2	1	1	2	2	2	2	2	2	2	2	2	1
RH-030	Hajiganj	MS	1	2	1	2	2	1	1	2	2	2	2	2	2	2	2	2	1
RH-031	Hajiganj	MS	1	2	2	2	2	1	1	2	2	2	2	2	2	1	2	2	1
RH-032	Hajiganj	MS	1	2	1	2	2	1	1	2	1	2	2	2	2	2	2	2	1
RH-033	Hajiganj	MS	1	2	2	2	2	1	1	2	1	2	2	2	2	2	2	2	1
RH-034	Hajiganj	MS	1	2	2	2	2	1	1	2	2	2	1	1	1	2	2	2	1
RH-035	Hajiganj	MS	1	2	1	2	2	1	1	2	2	2	2	2	2	2	2	2	1
RH-036	Hajiganj	MS	1	2	2	2	2	1	1	2	1	1	2	2	2	2	2	2	1
RH-037	Hajiganj	MS	1	1	2	2	2	1	1	1	1	2	1	1	1	1	2	2	1
RH-038	Hajiganj	MS	1	2	1	2	2	1	1	1	2	2	2	2	2	2	2	2	2
RH-039	Hajiganj	MS	1	2	2	2	2	1	1	2	1	2	2	2	2	2	2	2	1
RH-040	Hajiganj	MS	1	2	2	2	2	1	1	1	1	1	2	1	1	2	2	2	1
RH-041	Hajiganj	MS	1	2	1	2	2	2	2	2	2	2	1	1	1	1	2	2	n/a
RH-042	Hajiganj	MS	1	2	1	2	2	1	1	1	1	1	1	1	1	2	2	2	1
RH-043	Hajiganj	MS	1	2	2	2	2	1	1	2	1	2	2	1	1	2	2	2	1
RH-044	Hajiganj	MS	1	2	2	2	2	1	1	2	2	2	2	2	2	2	2	2	1
RH-045	Hajiganj	MS	1	2	2	2	2	1	1	1	1	1	2	2	1	2	2	2	1
RH-046	Hajiganj	MS	1	2	1	2	2	1	1	2	2	2	2	2	2	2	2	2	1
RH-047	Hajiganj	MS	1	2	1	2	2	1	1	1	1	2	1	1	1	1	2	2	1
RH-048	Hajiganj	MS	1	2	1	2	2	1	1	2	2	1	1	1	1	1	2	2	1
RH-049	Hajiganj	MS	1	2	1	2	2	1	1	2	2	1	1	1	2	2	2	1	1
RH-050	Hajiganj	MS	1	2	2	2	2	1	1	2	2	1	2	2	2	2	2	2	1
RH-052	Hajiganj	MS	1	2	2	2	2	1	1	1	1	2	1	1	1	1	2	2	1
RM-052	Matlab	MS	1	2	2	2	2	1	1	1	1	1	2	1	1	1	2	2	1
RM-053	Matlab	MS	1	2	1	2	2	1	1	2	1	2	2	1	1	1	2	2	1
RM-054	Matlab	MS	1	2	2	2	2	1	1	2	2	2	2	1	2	2	2	2	1
RM-055	Matlab	MS	1	2	2	2	2	1	1	2	2	2	2	2	1	2	2	2	1
RM-056	Matlab	MS	1	2	2	2	2	1	1	1	1	1	2	2	1	2	2	2	1
RM-057	Matlab	MS	1	2	2	2	2	1	1	2	2	2	2	2	1	1	2	2	1
RM-058	Matlab	MS	1	2	2	2	2	1	1	1	1	1	2	2	1	2	2	2	1
RM-059	Matlab	MS	1	2	1	2	2	1	2	1	1	2	2	1	1	2	2	2	2
RM-060	Matlab	MS	1	1	1	2	2	1	1	2	1	2	1	1	1	1	2	1	1
RM-061	Matlab	MS	1	2	1	2	2	1	1	1	1	2	2	2	2	2	2	2	1
RM-062	Matlab	MS	1	2	1	2	2	1	1	1	1	1	2	1	1	2	2	2	1
RM-063	Matlab	MS	1	2	2	2	2	1	1	1	1	2	2	2	2	2	2	2	1
RM-064	Matlab	MS	1	2	2	2	2	1	1	1	1	2	2	2	1	2	2	2	1
RM-065	Matlab	MS	1	2	2	2	2	1	1	1	1	2	2	2	1	2	2	2	1
RM-067	Matlab	MS	2	2	2	2	2	2	2	2	2	2	2	2	2	2	2	2	n/a
RM-068	Matlab	MS	1	2	2	2	2	1	1	2	1	2	2	2	2	2	2	2	1
RM-069	Matlab	MS	1	2	2	2	2	1	1	1	1	2	1	1	1	2	2	2	1
RM-070	Matlab	MS	1	2	2	2	2	1	1	1	2	1	1	1	1	2	1	2	1
RM-071	Matlab	MS	1	2	1	2	2	1	1	2	1	2	2	2	2	2	2	2	1
RM-072	Matlab	MS	1	2	2	2	2	1	1	1	1	2	2	2	2	2	2	2	1
RM-073	Matlab	MS	1	2	2	2	2	1	1	1	1	2	2	2	2	2	2	2	1
RM-074	Matlab	MS	1	2	2	2	2	1	1	2	2	2	2	2	2	2	2	2	1
RM-075	Matlab	MS	1	2	2	2	2	1	1	2	2	2	2	2	1	1	2	2	1
RM-076	Matlab	MS	1	2	2	2	2	1	1	2	2	2	2	2	2	2	2	2	1
RM-077	Matlab	MS	1	2	2	2	2	1	1	1	1	2	1	1	1	2	2	2	2
RM-078	Matlab	MS	1	2	2	2	2	1	1	2	2	2	1	1	1	1	2	2	1
RM-080	Matlab	MS	1	2	2	2	2	1	1	1	1	1	2	1	1	2	2	2	1
RM-081	Matlab	MS	1	2	1	2	2	1	1	1	1	2	2	1	1	2	2	2	1
RM-082	Matlab	MS	1	2	2	2	2	1	1	2	2	2	2	2	2	2	2	2	1
RM-084	Matlab	MS	1	2	2	2	2	1	1	1	1	2	2	2	2	2	2	2	1
RM-085	Matlab	MS	1	2	1	2	2	1	1	1	1	2	2	2	2	2	2	2	1
RM-087	Matlab	MS	1	2	2	2	2	1	1	1	1	2	1	1	1	1	1	2	1
RM-088	Matlab	MS	1	2	2	2	2	1	1	1	2	2	2	1	1	1	2	2	1
RM-089	Matlab	MS	1	2	2	2	2	1	1	2	2	2	2	2	2	2	2	2	1
RM-090	Matlab	MS	1	2	2	2	2	1	1	2	1	1	1	1	1	1	2	2	1
RM-091	Matlab	MS	1	2	1	2	2	1	1	1	1	2	2	2	2	2	2	2	1
RM-092	Matlab	MS	1	2	1	2	2	2	2	2	2	2	1	1	1	1	2	1	n/a
RM-093	Matlab	MS	1	2	2	2	2	1	1	2	2	2	2	2	2	2	2	2	1
RM-094	Matlab	MS	1	2	2	2	2	1	1	1	1	2	2	2	2	2	2	2	1
RM-096	Matlab	MS	1	2	2	2	2	1	1	1	1	1	2	1	2	1	2	2	1
RM-097	Matlab	MS	1	1	2	2	2	2	1	1	2	2	2	2	1	1	2	2	2
RM-103	Matlab	MS	1	2	2	2	2	1	1	1	1	2	1	1	1	1	2	1	1
RM-104	Matlab	MS	1	2	1	2	2	1	1	1	1	1	2	1	1	1	2	2	1
RM-105	Matlab	MS	1	2	1	2	2	1	1	1	1	2	2	2	1	2	2	2	1
RM-106	Matlab	MS	2	2	1	2	2	2	2	2	2	2	2	2	2	2	2	2	n/a
RM-107	Matlab	MS	1	2	2	2	2	1	1	2	2	2	2	2	2	2	2	2	1
RM-108	Matlab	MS	1	2	2	2	2	1	1	1	1	1	2	2	2	2	2	2	1
RM-109	Matlab	MS	1	2	2	2	2	1	1	1	1	1	2	2	1	2	2	2	1
RM-110	Matlab	MS	1	2	2	2	2	1	1	1	1	1	2	1	1	2	2	2	1
RM-111	Matlab	MS	1	2	1	2	2	1	1	1	1	1	2	2	2	2	2	2	1

## Sheet: PCR Results
Sample_ID	Location	Sample_Type	arsA	arsB	arsC	arsR	R46_arsR	R46_arsD	SHV	CTXM_Grp1	TEM	OXA1	lt	st	bfpA	eaeA	aaiC	aatA	ipaH	ial	stx1	stx2
RH-001	Hajiganj	WU	2	1	1	1	2	2	2	1	2	2	2	2	2	2	2	2	2	2	2	2		WU=Water
RH-002	Hajiganj	WU	2	1	1	1	2	2	1	2	2	2	2	2	2	2	1	2	2	2	2	2		CS= Child stool
RH-003	Hajiganj	WU	2	2	1	1	2	2	2	1	1	2	2	2	2	2	2	2	2	2	2	2		MS= Mother stool
RH-004	Hajiganj	WU	2	1	1	1	2	2	2	2	2	2	2	2	2	2	2	2	2	2	2	2
RH-006	Hajiganj	WU	2	1	1	1	2	2	2	1	1	2	2	2	2	2	2	2	2	2	2	2		1= PCR positive
RH-008	Hajiganj	WU	2	1	1	1	2	2	2	2	2	2	2	2	2	2	1	2	2	2	2	2		2= PCR negative
RH-009	Hajiganj	WU	2	1	1	1	2	2	2	1	2	2	2	2	2	2	2	2	2	2	2	2
RH-013	Hajiganj	WU	2	1	1	1	2	2	2	2	2	2	2	2	2	2	2	2	2	2	2	2
RH-017	Hajiganj	WU	2	1	1	1	2	2	2	2	2	2	2	2	2	2	2	2	2	2	2	2
RH-018	Hajiganj	WU	2	1	1	1	2	2	2	1	2	2	2	2	2	2	2	2	2	2	2	2
RH-020	Hajiganj	WU	2	1	1	1	2	2	2	1	2	2	2	2	2	2	2	2	2	2	2	2
RH-022	Hajiganj	WU	2	1	1	1	2	2	2	2	2	2	2	2	2	2	2	2	2	2	2	2
RH-023	Hajiganj	WU	2	2	1	1	1	1	2	1	1	2	2	2	2	2	2	2	2	2	2	2
RH-024	Hajiganj	WU	2	1	1	1	2	2	2	1	1	2	2	2	2	2	2	2	2	2	2	2
RH-025	Hajiganj	WU	2	1	1	1	2	2	2	1	1	1	2	2	2	2	2	1	2	2	2	2
RH-026	Hajiganj	WU	2	1	1	1	2	2	2	1	1	1	2	2	2	2	2	1	2	2	2	2
RH-028	Hajiganj	WU	2	1	1	1	2	2	2	2	2	2	2	2	2	2	2	2	2	2	2	2
RH-029	Hajiganj	WU	2	1	1	1	2	2	2	2	2	2	2	2	2	2	2	2	2	2	2	2
RH-030	Hajiganj	WU	2	1	1	1	2	2	2	2	2	2	2	2	2	2	2	2	2	2	2	2
RH-031	Hajiganj	WU	2	1	1	1	2	2	2	2	2	2	2	2	2	2	2	2	2	2	2	2
RH-032	Hajiganj	WU	2	1	1	1	2	2	2	2	2	2	2	2	2	2	2	2	2	2	2	2
RH-033	Hajiganj	WU	2	1	1	1	2	2	2	2	2	2	2	2	2	2	2	2	2	2	2	2
RH-034	Hajiganj	WU	2	1	1	1	2	2	2	1	1	2	2	2	2	2	2	2	2	2	2	2
RH-035	Hajiganj	WU	2	1	1	1	2	2	2	2	2	2	2	2	2	2	2	2	2	2	2	2
RH-038	Hajiganj	WU	2	1	1	1	2	2	2	1	2	2	2	2	2	2	2	2	2	2	2	2
RH-040	Hajiganj	WU	2	2	1	1	2	2	2	2	2	2	2	2	2	2	2	2	2	2	2	2
RH-041	Hajiganj	WU	2	1	1	1	2	2	2	2	2	2	2	2	2	2	2	2	2	2	2	2
RH-042	Hajiganj	WU	2	1	1	1	2	2	2	2	2	2	2	2	2	2	2	2	2	2	2	2
RH-044	Hajiganj	WU	2	1	1	1	2	2	2	1	2	2	2	2	2	2	2	2	2	2	2	2
RH-045	Hajiganj	WU	2	1	1	1	2	2	2	1	1	2	2	2	2	2	2	2	2	2	2	2
RH-047	Hajiganj	WU	2	1	1	1	2	2	2	2	2	2	2	2	2	2	2	2	2	2	2	2
RH-048	Hajiganj	WU	2	1	1	1	2	2	2	1	2	2	2	2	2	2	2	2	2	2	2	2
RH-050	Hajiganj	WU	2	1	1	1	2	2	2	2	2	2	2	2	2	2	2	2	2	2	2	2
RH-052	Hajiganj	WU	2	2	1	1	2	2	2	2	2	2	2	2	2	2	2	2	2	2	2	2
RM-052	Matlab	WU	2	2	2	1	2	2	2	1	2	2	2	2	2	2	2	2	2	2	2	2
RM-053	Matlab	WU	2	1	1	1	2	2	2	1	1	2	2	2	2	2	1	2	2	2	2	2
RM-054	Matlab	WU	2	2	1	1	2	1	2	2	2	2	2	2	2	2	2	2	2	2	2	2
RM-055	Matlab	WU	2	2	1	1	1	1	2	1	1	2	2	2	2	2	2	1	2	2	2	2
RM-056	Matlab	WU	2	1	1	1	2	2	2	2	2	2	2	2	2	2	2	2	2	2	2	2
RM-058	Matlab	WU	2	1	1	1	2	2	2	1	2	2	2	2	2	2	2	2	2	2	2	2
RM-060	Matlab	WU	2	1	1	1	1	1	2	2	2	2	2	2	2	2	2	1	2	2	2	2
RM-061	Matlab	WU	2	1	1	1	2	2	2	2	2	2	2	2	2	2	2	2	2	2	2	2
RM-063	Matlab	WU	2	2	1	1	2	2	2	2	2	2	2	2	2	2	2	2	2	2	2	2
RM-064	Matlab	WU	2	1	1	1	2	2	2	2	2	2	2	2	2	2	2	2	2	2	2	2
RM-065	Matlab	WU	2	1	1	1	2	2	2	1	2	2	2	2	2	2	2	2	2	2	2	2
RM-069	Matlab	WU	2	2	1	2	2	2	2	1	2	1	2	2	2	2	2	2	2	2	2	2
RM-071	Matlab	WU	2	1	1	1	2	2	2	2	2	2	2	2	2	2	2	2	2	2	2	2
RM-073	Matlab	WU	2	1	1	1	2	2	2	2	2	2	2	2	1	1	2	2	2	2	2	2
RM-074	Matlab	WU	2	2	1	2	2	2	2	2	2	2	2	2	2	2	2	2	2	2	2	2
RM-080	Matlab	WU	2	1	1	1	2	2	2	1	1	2	2	2	2	2	2	2	2	2	2	2
RM-087	Matlab	WU	2	1	1	1	2	2	2	2	2	2	2	2	2	2	2	2	2	2	2	2
RM-088	Matlab	WU	2	1	1	1	2	2	2	1	2	2	2	2	2	2	2	2	2	2	2	2
RM-089	Matlab	WU	2	1	1	1	2	2	2	2	2	2	2	2	2	2	2	2	2	2	2	2
RM-090	Matlab	WU	2	1	1	1	2	2	2	2	2	2	2	2	2	2	2	2	2	2	2	2
RM-093	Matlab	WU	2	1	1	1	2	2	2	2	2	2	2	2	2	2	2	2	2	2	2	2
RM-094	Matlab	WU	2	2	2	1	2	2	2	2	2	2	2	2	2	2	2	2	2	2	2	2
RM-096	Matlab	WU	2	1	1	1	2	2	2	2	2	2	2	2	2	2	2	2	2	2	2	2
RM-097	Matlab	WU	2	1	1	1	2	2	2	2	2	2	2	2	2	2	2	2	2	2	2	2
RM-103	Matlab	WU	2	2	1	1	2	2	2	1	1	2	2	2	2	2	2	1	2	2	2	2
RM-111	Matlab	WU	2	1	1	1	2	2	2	2	2	2	2	2	2	2	2	2	2	2	2	2
RH-001	Hajiganj	CS	2	1	1	1	2	2	2	1	2	2	2	2	2	2	2	2	2	2	2	2
RH-002	Hajiganj	CS	2	1	1	1	2	2	2	1	2	2	2	2	2	2	2	2	2	2	2	2
RH-003	Hajiganj	CS	2	1	1	1	2	2	2	1	2	2	2	2	2	2	2	2	2	2	2	2
RH-004	Hajiganj	CS	2	1	1	1	2	2	2	1	2	2	2	2	2	2	2	2	2	2	2	2
RH-005	Hajiganj	CS	2	1	1	1	2	2	2	1	2	2	2	2	2	2	2	2	2	2	2	2
RH-007	Hajiganj	CS	2	1	1	1	2	2	2	1	1	2	2	2	2	2	2	2	2	2	2	2
RH-008	Hajiganj	CS	2	2	1	1	2	2	2	1	2	2	2	2	2	2	2	2	2	2	2	2
RH-009	Hajiganj	CS	2	2	1	1	2	2	2	1	2	2	2	2	2	2	2	2	2	2	2	2
RH-011	Hajiganj	CS	2	1	1	1	2	2	2	2	2	2	2	2	1	1	2	2	2	2	2	2
RH-012	Hajiganj	CS	2	2	1	2	2	2	2	1	2	2	2	2	2	2	2	2	2	2	2	2
RH-013	Hajiganj	CS	2	1	1	1	1	2	2	2	2	2	2	2	2	2	2	2	2	2	2	2
RH-014	Hajiganj	CS	2	1	1	1	2	2	2	1	2	2	2	2	2	2	2	2	2	2	2	2
RH-015	Hajiganj	CS	2	2	1	1	2	2	2	1	2	2	2	2	2	2	2	2	2	2	2	2
RH-016	Hajiganj	CS	2	2	2	1	2	2	2	1	1	2	2	2	2	2	2	2	2	2	2	2
RH-017	Hajiganj	CS	2	2	1	2	2	2	2	1	2	1	2	2	2	2	2	2	2	2	2	2
RH-018	Hajiganj	CS	2	1	1	1	2	2	2	1	1	2	2	2	1	1	2	2	2	2	2	2
RH-019	Hajiganj	CS	2	2	2	1	2	2	2	1	1	2	2	2	2	2	2	2	2	2	2	2
RH-020	Hajiganj	CS	2	2	1	1	2	2	2	1	2	2	2	2	2	2	2	2	2	2	2	2
RH-021	Hajiganj	CS	2	1	1	2	2	2	2	1	1	2	2	2	2	2	2	2	2	2	2	2
RH-022	Hajiganj	CS	2	1	1	1	2	2	2	1	2	2	2	2	2	2	2	2	2	2	2	2
RH-023	Hajiganj	CS	2	2	1	1	1	1	2	1	1	2	2	2	2	2	2	2	2	2	2	2
RH-024	Hajiganj	CS	2	1	1	1	2	2	2	1	1	2	2	2	2	2	1	2	2	2	2	2
RH-025	Hajiganj	CS	2	1	1	1	2	2	2	1	1	1	2	2	2	2	2	1	2	2	2	2
RH-026	Hajiganj	CS	2	1	1	1	2	2	2	1	1	1	2	2	2	2	2	1	2	2	2	2
RH-027	Hajiganj	CS	2	2	1	1	1	1	2	1	1	2	2	2	2	2	2	1	2	2	2	2
RH-028	Hajiganj	CS	2	1	1	1	2	2	2	1	2	2	2	2	2	2	2	1	2	2	2	2
RH-029	Hajiganj	CS	2	2	1	1	1	2	2	1	1	2	2	2	2	2	2	2	2	2	2	2
RH-030	Hajiganj	CS	2	1	1	1	2	2	2	1	1	2	2	2	2	2	2	2	2	2	2	2
RH-031	Hajiganj	CS	2	1	1	1	2	2	2	1	1	2	2	2	2	2	2	2	2	2	2	2
RH-032	Hajiganj	CS	2	1	1	1	2	2	2	2	2	2	2	2	2	2	2	2	2	2	2	2
RH-033	Hajiganj	CS	2	2	2	1	2	2	2	1	1	2	2	2	2	2	2	2	2	2	2	2
RH-034	Hajiganj	CS	2	1	1	1	2	2	2	1	1	2	2	2	2	2	2	2	2	2	2	2
RH-035	Hajiganj	CS	2	1	1	1	2	1	2	2	2	2	2	2	2	2	2	2	2	2	2	2
RH-036	Hajiganj	CS	2	1	1	1	2	2	2	1	1	1	2	2	2	2	2	2	2	2	2	2
RH-037	Hajiganj	CS	2	1	1	1	2	2	2	1	1	2	2	2	2	2	2	2	2	2	2	2
RH-038	Hajiganj	CS	2	2	2	1	2	2	2	2	2	1	2	2	2	2	2	2	2	2	2	2
RH-039	Hajiganj	CS	2	1	1	1	2	2	2	1	1	1	2	2	2	2	2	2	2	2	2	2
RH-040	Hajiganj	CS	2	2	1	1	1	1	2	1	1	2	2	2	2	2	2	1	2	2	2	2
RH-041	Hajiganj	CS	2	2	1	1	1	1	2	1	2	2	2	2	2	2	2	2	2	2	2	2
RH-042	Hajiganj	CS	2	1	1	1	2	2	2	1	1	2	2	2	2	2	1	2	2	2	2	2
RH-043	Hajiganj	CS	2	2	1	1	2	2	2	2	2	2	2	2	2	2	1	2	2	2	2	2
RH-044	Hajiganj	CS	2	2	1	1	2	2	2	1	2	2	2	2	2	2	2	2	2	2	2	2
RH-045	Hajiganj	CS	2	1	1	1	2	2	2	1	1	2	2	2	2	2	2	1	2	2	2	2
RH-046	Hajiganj	CS	2	2	1	1	2	2	2	1	2	2	2	2	2	2	2	2	2	2	2	2
RH-047	Hajiganj	CS	2	2	1	2	2	2	2	1	2	2	2	2	2	2	2	2	2	2	2	2
RH-048	Hajiganj	CS	2	2	1	1	2	2	2	1	2	1	2	2	2	2	2	2	2	2	2	2
RH-049	Hajiganj	CS	2	2	1	2	2	2	2	1	2	1	2	2	2	2	2	2	2	2	2	2
RH-050	Hajiganj	CS	2	1	1	1	2	2	2	2	2	2	2	2	2	2	2	2	2	2	2	2
RM-052	Matlab	CS	2	1	1	1	2	1	2	1	2	2	2	2	2	2	1	2	2	2	2	2
RM-054	Matlab	CS	2	2	1	1	2	1	2	1	1	2	2	2	2	2	2	2	2	2	2	2
RM-055	Matlab	CS	2	2	1	1	2	1	2	1	1	2	2	2	2	2	2	1	2	2	2	2
RM-056	Matlab	CS	2	2	2	1	2	2	2	1	2	2	2	2	2	2	2	2	2	2	2	2
RM-057	Matlab	CS	2	1	1	1	2	2	2	1	2	2	2	2	2	2	2	1	2	2	2	2
RM-058	Matlab	CS	2	2	1	1	2	2	2	1	2	2	2	2	2	2	2	1	2	2	2	2
RM-059	Matlab	CS	2	2	1	1	2	1	2	1	1	2	2	2	2	2	2	2	2	2	2	2
RM-060	Matlab	CS	2	1	1	1	2	2	2	2	2	2	2	2	1	1	2	2	2	2	2	2
RM-061	Matlab	CS	2	1	1	1	2	2	2	1	1	2	2	2	2	2	2	2	2	2	2	2
RM-063	Matlab	CS	2	2	2	1	2	2	2	1	2	2	2	2	2	2	2	2	2	2	2	2
RM-064	Matlab	CS	2	2	1	1	2	2	2	1	1	2	2	2	2	2	2	2	2	2	2	2
RM-065	Matlab	CS	2	2	1	1	2	2	2	1	1	2	2	2	2	2	2	2	2	2	2	2
RM-067	Matlab	CS	2	2	2	1	2	2	2	1	2	2	2	2	2	2	2	2	2	2	2	2
RM-069	Matlab	CS	2	2	1	2	2	2	2	1	2	1	2	2	2	2	2	2	2	2	2	2
RM-070	Matlab	CS	2	2	1	2	2	2	2	1	1	2	2	2	1	2	2	2	2	2	2	2
RM-071	Matlab	CS	2	2	1	1	2	2	2	1	2	2	2	2	2	2	2	2	2	2	2	2
RM-072	Matlab	CS	2	1	1	1	2	1	2	1	2	2	2	2	2	2	1	2	2	2	2	2
RM-074	Matlab	CS	2	1	1	1	2	1	2	1	2	1	2	2	2	2	2	1	2	2	2	2
RM-075	Matlab	CS	2	1	2	1	2	2	2	1	1	1	2	2	2	2	2	2	2	2	2	2
RM-076	Matlab	CS	2	2	2	1	2	2	2	1	2	2	2	2	2	2	2	2	2	2	2	2
RM-077	Matlab	CS	2	1	1	1	2	2	2	2	2	2	2	2	2	2	2	2	2	2	2	2
RM-078	Matlab	CS	2	1	1	1	2	2	2	1	2	2	2	2	2	2	2	1	2	2	2	2
RM-080	Matlab	CS	2	2	1	1	2	2	2	1	1	2	2	2	2	2	1	2	2	2	2	2
RM-081	Matlab	CS	2	2	1	1	2	1	2	1	1	2	2	2	2	2	2	2	2	2	2	2
RM-084	Matlab	CS	2	2	1	1	2	2	2	2	2	2	2	2	2	2	2	2	2	2	2	2
RM-085	Matlab	CS	2	2	2	1	2	2	2	1	2	2	2	2	2	2	2	2	2	2	2	2
RM-087	Matlab	CS	2	1	1	1	1	1	2	1	2	2	2	2	2	2	1	2	2	2	2	2
RM-088	Matlab	CS	2	2	1	1	1	1	2	2	1	2	2	2	2	2	2	1	2	2	2	2
RM-089	Matlab	CS	2	2	1	1	1	1	2	1	1	2	2	2	2	2	2	1	2	2	2	2
RM-090	Matlab	CS	2	2	1	1	2	2	2	1	2	2	2	2	2	2	2	2	2	2	2	2
RM-091	Matlab	CS	2	2	1	1	2	2	2	1	1	2	2	2	2	2	2	2	2	2	2	2
RM-092	Matlab	CS	2	1	1	1	2	2	2	2	2	2	2	2	2	2	2	2	2	2	2	2
RM-093	Matlab	CS	2	2	1	1	2	1	2	1	2	2	2	2	2	2	2	2	2	2	2	2
RM-094	Matlab	CS	2	1	1	1	2	2	2	1	2	2	2	2	2	2	2	2	2	2	2	2
RM-096	Matlab	CS	2	1	1	1	2	2	2	1	2	2	2	2	2	2	2	1	2	2	2	2
RM-097	Matlab	CS	2	1	1	1	2	2	2	1	2	2	2	2	2	2	2	1	2	2	2	2
RM-103	Matlab	CS	2	2	1	1	2	2	2	1	2	2	2	2	2	2	2	2	2	2	2	2
RM-105	Matlab	CS	2	2	1	1	1	2	2	2	2	2	2	2	2	2	2	2	2	2	2	2
RM-106	Matlab	CS	2	2	1	1	2	2	2	1	2	2	2	2	2	2	2	2	2	2	2	2
RM-107	Matlab	CS	2	2	1	1	2	1	2	1	2	2	2	2	2	2	2	2	2	2	2	2
RM-108	Matlab	CS	2	2	1	1	2	1	2	2	2	2	2	2	2	2	2	2	2	2	2	2
RM-109	Matlab	CS	2	2	2	1	2	2	2	1	2	2	2	2	2	2	2	2	2	2	2	2
RM-110	Matlab	CS	2	1	1	1	1	2	2	2	2	2	2	2	2	2	2	2	2	2	2	2
RH-001	Hajiganj	MS	2	1	1	1	2	2	2	1	2	2	2	2	2	2	2	2	2	2	2	2
RH-002	Hajiganj	MS	2	2	1	1	2	2	2	1	2	2	2	2	2	2	1	2	2	2	2	2
RH-003	Hajiganj	MS	2	1	1	1	2	2	2	2	2	2	2	2	2	2	2	2	2	2	2	2
RH-004	Hajiganj	MS	2	1	1	1	2	2	2	1	2	2	2	2	2	2	2	2	2	2	2	2
RH-005	Hajiganj	MS	2	1	1	1	2	2	2	1	1	2	2	2	2	2	2	1	2	2	2	2
RH-006	Hajiganj	MS	2	2	2	1	2	2	2	1	1	2	2	2	2	2	2	2	2	2	2	2
RH-007	Hajiganj	MS	2	2	1	1	2	2	2	1	2	2	2	2	2	2	2	2	2	2	2	2
RH-008	Hajiganj	MS	2	2	2	1	2	2	2	1	1	2	2	2	2	2	2	2	2	2	2	2
RH-009	Hajiganj	MS	2	1	1	1	2	2	2	1	2	2	2	2	2	2	2	2	2	2	2	2
RH-011	Hajiganj	MS	2	2	1	1	2	2	2	1	2	2	2	2	2	2	2	2	2	2	2	2
RH-012	Hajiganj	MS	2	2	1	1	2	2	2	1	1	2	2	2	2	2	2	2	2	2	2	2
RH-013	Hajiganj	MS	2	1	1	1	2	2	2	1	2	2	2	2	2	2	2	2	2	2	2	2
RH-014	Hajiganj	MS	2	1	1	1	2	2	2	1	2	2	2	2	2	2	2	2	2	2	2	2
RH-015	Hajiganj	MS	2	1	1	2	2	2	2	2	2	2	2	2	2	2	2	2	2	2	2	2
RH-016	Hajiganj	MS	2	2	2	1	2	2	2	1	2	2	2	2	2	2	2	2	2	2	2	2
RH-017	Hajiganj	MS	2	1	1	1	2	2	2	1	2	2	2	2	2	2	1	2	2	2	2	2
RH-018	Hajiganj	MS	2	2	1	2	2	2	2	1	2	2	2	2	1	1	2	2	2	2	2	2
RH-019	Hajiganj	MS	2	1	1	1	2	1	2	1	2	2	2	2	2	2	2	2	2	2	2	2
RH-020	Hajiganj	MS	2	1	1	1	2	2	2	1	2	2	2	2	2	2	2	2	2	2	2	2
RH-021	Hajiganj	MS	2	1	1	1	2	2	2	1	2	2	2	2	2	2	2	2	2	2	2	2
RH-022	Hajiganj	MS	2	1	1	1	1	2	2	2	2	2	2	2	2	2	2	1	2	2	2	2
RH-023	Hajiganj	MS	2	2	1	1	1	2	2	1	1	2	2	2	2	2	2	2	2	2	2	2
RH-024	Hajiganj	MS	2	1	1	1	2	2	2	1	1	2	2	2	2	2	1	2	2	2	2	2
RH-025	Hajiganj	MS	2	1	1	1	2	2	2	1	2	2	2	2	2	2	2	2	2	2	2	2
RH-026	Hajiganj	MS	2	1	1	1	2	2	2	1	1	1	2	2	2	2	1	1	2	2	2	2
RH-027	Hajiganj	MS	2	2	1	1	1	2	2	1	2	2	2	2	2	2	2	2	2	2	2	2
RH-028	Hajiganj	MS	2	1	1	1	2	2	2	1	2	2	2	2	2	2	2	2	2	2	2	2
RH-029	Hajiganj	MS	2	2	1	1	2	2	2	1	2	2	2	2	2	2	2	2	2	2	2	2
RH-030	Hajiganj	MS	2	1	1	1	1	2	2	1	2	2	2	2	2	2	2	2	2	2	2	2
RH-031	Hajiganj	MS	2	1	1	1	2	2	2	1	2	2	2	2	2	2	2	2	2	2	2	2
RH-032	Hajiganj	MS	2	1	1	1	2	2	2	1	1	2	2	2	2	2	2	2	2	2	2	2
RH-033	Hajiganj	MS	2	1	1	1	2	2	2	2	2	2	2	2	2	2	2	2	2	2	2	2
RH-034	Hajiganj	MS	2	2	1	1	2	2	2	1	2	2	2	2	2	2	2	2	2	2	2	2
RH-035	Hajiganj	MS	2	1	1	1	2	2	2	1	2	2	2	2	2	2	2	2	2	2	2	2
RH-036	Hajiganj	MS	2	2	1	1	2	2	2	1	2	2	2	2	2	2	2	2	2	2	2	2
RH-037	Hajiganj	MS	2	1	1	1	2	2	2	2	2	1	2	2	2	2	2	2	2	2	2	2
RH-038	Hajiganj	MS	2	1	1	1	2	2	2	2	1	2	2	2	2	2	2	2	2	2	2	2
RH-039	Hajiganj	MS	2	1	1	1	2	2	2	1	2	2	2	2	2	2	2	2	2	2	2	2
RH-040	Hajiganj	MS	2	2	1	1	2	2	2	1	1	2	2	2	1	1	2	2	2	2	2	2
RH-041	Hajiganj	MS	2	1	1	1	2	2	2	2	2	2	2	2	2	2	2	2	2	2	2	2
RH-042	Hajiganj	MS	2	1	2	1	2	2	2	1	1	2	2	2	2	2	2	2	2	2	2	2
RH-043	Hajiganj	MS	2	1	1	1	2	2	2	1	2	2	2	2	2	2	1	1	2	2	2	2
RH-044	Hajiganj	MS	2	2	1	1	2	2	2	2	2	2	2	2	2	2	2	2	2	2	2	2
RH-045	Hajiganj	MS	2	1	1	1	2	2	2	1	1	2	2	2	2	2	2	2	2	2	2	2
RH-046	Hajiganj	MS	2	1	1	1	2	2	2	1	2	2	2	2	2	2	2	2	2	2	2	2
RH-047	Hajiganj	MS	2	2	1	1	2	2	2	1	2	2	2	2	2	2	2	2	2	2	2	2
RH-048	Hajiganj	MS	2	1	1	1	2	2	2	2	2	2	2	2	2	2	2	2	2	2	2	2
RH-049	Hajiganj	MS	2	2	1	1	2	2	2	1	1	2	2	2	2	2	2	2	2	2	2	2
RH-050	Hajiganj	MS	2	1	1	1	2	2	2	1	2	2	2	2	2	2	2	2	2	2	2	2
RH-052	Hajiganj	MS	2	2	1	1	2	2	2	2	2	2	2	2	2	2	2	2	2	2	2	2
RM-052	Matlab	MS	2	2	1	1	2	2	2	1	1	2	2	2	2	2	2	2	2	2	2	2
RM-053	Matlab	MS	2	2	1	1	2	2	2	1	1	2	2	2	2	2	2	2	2	2	2	2
RM-054	Matlab	MS	2	2	1	1	2	1	2	1	2	2	2	2	2	2	2	2	2	2	2	2
RM-055	Matlab	MS	2	2	2	1	2	1	2	1	1	2	2	2	2	2	2	2	2	2	2	2
RM-056	Matlab	MS	2	2	1	1	2	1	2	1	2	2	2	2	2	2	2	2	2	2	2	2
RM-057	Matlab	MS	2	2	1	1	2	2	2	1	2	2	2	2	2	2	2	2	2	2	2	2
RM-058	Matlab	MS	2	2	1	1	2	2	2	1	2	2	2	2	2	2	2	2	2	2	2	2
RM-059	Matlab	MS	2	2	1	1	2	2	2	1	1	2	2	2	2	2	2	2	2	2	2	2
RM-060	Matlab	MS	2	2	2	1	2	2	2	2	2	2	2	2	2	2	2	2	2	2	2	2
RM-061	Matlab	MS	2	2	1	1	1	1	2	1	2	2	2	2	2	2	2	2	2	2	2	2
RM-062	Matlab	MS	2	2	1	1	2	2	2	1	2	2	2	2	2	2	2	2	2	2	2	2
RM-063	Matlab	MS	2	2	1	1	2	2	2	1	2	2	2	2	2	2	2	2	2	2	2	2
RM-064	Matlab	MS	2	2	1	1	2	2	2	1	2	2	2	2	2	2	2	2	2	2	2	2
RM-065	Matlab	MS	2	2	1	1	2	2	2	1	2	2	2	2	2	2	2	2	2	2	2	2
RM-067	Matlab	MS	2	1	1	1	2	2	2	2	2	2	2	2	2	2	2	2	2	2	2	2
RM-068	Matlab	MS	2	2	2	1	2	2	2	1	2	2	2	2	2	2	2	2	2	2	2	2
RM-069	Matlab	MS	2	2	1	1	2	2	2	1	2	1	2	2	2	2	2	2	2	2	2	2
RM-070	Matlab	MS	2	2	1	1	2	2	2	1	2	2	2	2	2	2	2	2	2	2	2	2
RM-071	Matlab	MS	2	2	1	1	2	1	2	1	2	2	2	2	2	2	2	2	2	2	2	2
RM-072	Matlab	MS	2	2	1	1	2	2	2	1	2	2	2	2	2	2	2	2	2	2	2	2
RM-073	Matlab	MS	2	2	2	1	2	1	2	1	2	2	2	2	2	2	2	2	2	2	2	2
RM-074	Matlab	MS	2	2	1	1	2	1	2	1	2	2	2	2	2	2	2	2	2	2	2	2
RM-075	Matlab	MS	2	1	1	1	2	2	2	1	2	2	2	2	1	1	2	2	2	2	2	2
RM-076	Matlab	MS	2	2	2	1	2	2	2	1	2	2	2	2	2	2	2	2	2	2	2	2
RM-077	Matlab	MS	2	1	1	1	2	2	2	1	2	2	2	2	2	2	2	2	2	2	2	2
RM-078	Matlab	MS	2	1	1	1	1	2	2	1	2	2	2	2	2	2	2	1	2	2	2	2
RM-080	Matlab	MS	2	2	1	1	2	2	2	1	1	2	2	2	2	2	2	2	2	2	2	2
RM-081	Matlab	MS	2	2	1	1	2	2	2	1	1	2	2	2	2	2	2	1	2	2	2	2
RM-082	Matlab	MS	2	2	2	1	2	2	2	1	2	2	2	2	2	2	2	2	2	2	2	2
RM-084	Matlab	MS	2	2	1	1	2	2	2	1	2	2	2	2	2	2	2	2	2	2	2	2
RM-085	Matlab	MS	2	2	1	1	2	2	2	1	2	2	2	2	2	2	2	2	2	2	2	2
RM-087	Matlab	MS	2	1	2	1	2	1	2	1	2	1	2	2	2	2	2	2	2	2	2	2
RM-088	Matlab	MS	2	2	1	1	2	2	2	1	1	2	2	2	2	2	2	2	2	2	2	2
RM-089	Matlab	MS	2	2	1	1	1	1	2	1	2	2	2	2	2	2	2	2	2	2	2	2
RM-090	Matlab	MS	2	2	1	2	2	2	2	1	1	1	2	2	2	2	2	2	2	2	2	2
RM-091	Matlab	MS	2	2	1	1	2	2	2	1	2	2	2	2	2	2	2	2	2	2	2	2
RM-092	Matlab	MS	2	1	1	1	1	1	2	2	2	2	2	2	2	2	2	2	2	2	2	2
RM-093	Matlab	MS	2	2	1	1	2	2	2	1	2	2	2	2	2	2	2	2	2	2	2	2
RM-094	Matlab	MS	2	2	1	1	2	2	2	1	2	2	2	2	2	2	2	2	2	2	2	2
RM-096	Matlab	MS	2	1	1	1	2	2	2	1	2	2	2	2	2	2	2	1	2	2	2	2
RM-097	Matlab	MS	2	2	1	2	2	2	2	2	2	2	2	2	1	1	2	2	2	2	2	2
RM-103	Matlab	MS	2	2	1	1	2	2	2	1	2	2	2	2	2	2	2	2	2	2	2	2
RM-104	Matlab	MS	2	2	2	1	2	2	2	2	2	2	2	2	2	2	2	2	2	2	2	2
RM-105	Matlab	MS	2	1	1	1	2	2	2	1	2	2	2	2	2	2	2	2	2	2	2	2
RM-106	Matlab	MS	2	1	1	1	2	2	2	2	2	2	2	2	2	2	2	2	2	2	2	2
RM-107	Matlab	MS	2	2	1	1	2	2	2	1	2	2	2	2	2	2	2	2	2	2	2	2
RM-108	Matlab	MS	2	2	1	1	2	2	2	1	2	2	2	2	2	2	2	2	2	2	2	2
RM-109	Matlab	MS	2	2	1	1	2	2	2	1	1	2	2	2	2	2	2	2	2	2	2	2
RM-110	Matlab	MS	2	2	1	1	1	1	2	1	2	2	2	2	2	2	2	2	2	2	2	2
RM-111	Matlab	MS	2	2	2	1	2	2	2	1	1	2	2	2	2	2	2	2	2	2	2	2
